# Supplementary material for: Acceptance of Human Papillomavirus (HPV) vaccine among the parents of eligible daughters (9–15 years) in Bangladesh: A nationwide study using Health Belief Model
Source: PLoS One. 2024 Nov 8;19(11):e0310779. doi: 10.1371/journal.pone.0310779 (PMC11548773; doi:10.1371/journal.pone.0310779)
Supplement: S1 Dataset — (CSV) [file pone.0310779.s003.csv]

sl	sex	division	district	parent	age	marital_status	religion	residence	education_years	educ_spouse	occupation	other_occup	occup_spouse	other_occup_spouse	hcw	income	family_member	children_0	daugther_0	age_d1	age_d2	age_d3	age_d4	age_d5	daughter_study	ins_type	ins_location	religion_imp	routine_health	hpv_heard	hpv_hcw	hpv_training	hpv_friend	hpv_relatives	hpv_school	hpv_pharmacy	hpv_advert	hpv_social	hpv_mass	vac_hear	vac_hcw	vac_train	vac_friend	vac_relative	vac_school	vac_pharmacy	vac_advert	vac_social	vac_mass
1	Female	Dhaka	Dhaka South CC	Mother	33	Living with a spouse	Islam	Urban	18	16	Housewife		Busienss Person		No	20000	6	2	2	11	3				Yes	Private	Urban	Very important	Never	No										No
2	Female	Dhaka	Dhaka South CC	Mother	35	Living with a spouse	Islam	Urban	16	16	Private Job		Busienss Person		Yes	50000	4	2	2	10	6				Yes	Private	Urban	Very important	Less than 1year interval	Yes	Yes									Yes	Yes
3	Male	Dhaka	Dhaka South CC	Father	42	Living with a spouse	Islam	Urban	18	18	Busienss Person		Housewife		No	60000	3	1	1	13					Yes	Private	Urban	Very important	Never	No										No
4	Female	Sylhet	Sylhet	Mother	43	Living with a spouse	Islam	Urban	16	16	Housewife		Governemnt Job		No	40000	5	3	2	21	14				Yes	Government	Urban	Very important	Less than 1year interval	No										No
5	Female	Sylhet	Sylhet	Mother	48	Living with a spouse	Islam	Urban	16	16	Housewife		Governemnt Job		No	45000	5	3	1	21					Yes	Government	Urban	Very important	Less than 1year interval	No										No
6	Female	Sylhet	Sylhet	Mother	39	Living with a spouse	Islam	Urban	16	16	Housewife		Governemnt Job		No	35000	4	2	1	18					Yes	Government	Semi-urban	Very important	Less than 1year interval	No										No
8	Female	Sylhet	Sylhet	Mother	38	Living with a spouse	Islam	Rural	18	14	Private Job		Busienss Person		No	85000	6	1	1	9					Yes	Government	Urban	Very important	More than 1-2years interval	No										No
9	Female	Dhaka	Dhaka South CC	Mother	32	Living with a spouse	Islam	Urban	18	18	Private Job		Private Job		No	200000	4	2	1	11					Yes	Private	Urban	Very important	Less than 1year interval	Yes	No	No	No	No	No	No	No	Yes	No	Yes	No	No	No	No	No	No	No	Yes	No
10	Male	Dhaka	Dhaka South CC	Father	50	Living with a spouse	Islam	Urban	16	18	Private Job		Housewife		No	50000	4	2	1	13					Yes	Private	Urban	Very important	More than 1-2years interval	No										No
11	Female	Sylhet	Sylhet	Mother	38	Living with a spouse	Islam	Urban	16	16	Housewife		Busienss Person		No	40000	4	2	2	18	12				Yes	Government	Urban	Very important	Less than 1year interval	No										No
12	Female	Rajshahi	Joypurhat	Mother	35	Living with a spouse	Islam	Semi-urban	16	18	Housewife		Private Job		No	35000	6	2	1	10					Yes	Government	Semi-urban	Very important	Never	No										No
13	Female	Rajshahi	Joypurhat	Mother	35	Living with a spouse	Islam	Semi-urban	8	12	Housewife		Private Job		No	20000	5	3	1	9					Yes	Government	Semi-urban	Very important	Never	No										No
14	Male	Rajshahi	Joypurhat	Father	40	Living with a spouse	Islam	Urban	16	10	Private Job		Housewife		No	43000	3	3	2	10	8				Yes	Private	Semi-urban	Neither important 0r unimportant	Never	Yes	No	No	No	No	No	No	No	No	Yes	Yes	No	No	No	No	No	No	No	No	Yes
15	Female	Rajshahi	Joypurhat	Mother	40	Living with a spouse	Islam	Rural	2	0	Housewife		Agriculture		No	10000	4	1	1						Yes	Government	Rural	Very important	Never	No										No
16	Male	Rajshahi	Joypurhat	Father	40	Living with a spouse	Islam	Rural	0	5	Agriculture		Housewife		No	8000	5	2	1	14					No			Very important	Never	No										No
17	Female	Rajshahi	Joypurhat	Mother	28	Living with a spouse	Islam	Rural	9	5	Housewife		Agriculture		No	12000	4	2	2	11	14				Yes	Government	Rural	Neither important 0r unimportant	Less than 1year interval	No										No
18	Female	Rajshahi	Joypurhat	Mother	28	Living with a spouse	Islam	Rural	14	10	Housewife		Private Job		No	10000	5	1	1	9					Yes	Government	Rural	Neither important 0r unimportant	Less than 1year interval	Yes	Yes	No	No	No	No	No	No	Yes	No	Yes	Yes	No	No	No	No	No	No	Yes	No
19	Female	Rajshahi	Joypurhat	Mother	27	Living with a spouse	Islam	Rural	8	0	Housewife		Agriculture		No	8000	4	1	1	9					Yes	Government	Rural	Neither important 0r unimportant	Less than 1year interval	No										No
20	Female	Rajshahi	Joypurhat	Mother	40	Living with a spouse	Islam	Semi-urban	12	16	Housewife		Private Job		No	50000	4	2	2	22	15				Yes	Government	Semi-urban	Neither important 0r unimportant	More than 1-2years interval	Yes	Yes	No	No	No	No	No	Yes	Yes	Yes	Yes	Yes	No	No	No	No	No	Yes	Yes	Yes
21	Male	Rajshahi	Joypurhat	Father	35	Living with a spouse	Islam	Rural	7	5	Others	Making furniture	Housewife		No	15000	5	1	1	9					Yes	Government	Rural	Very important	2-5 years interval	No										No
22	Female	Rajshahi	Joypurhat	Mother	40	Widowed	Islam	Rural	3	0	Housewife		8	Dead	No	12000	4	1	1	15					Yes	Government	Semi-urban	Very important	Never	No										No
23	Female	Rajshahi	Joypurhat	Mother	30	Living with a spouse	Islam	Rural	10	5	Housewife		8	Lives in abroad	No	10000	5	2	2	10	8				Yes	Private	Semi-urban	Very important	More than 1-2years interval	Yes	No	No	No	No	No	No	No	No	Yes	No
24	Male	Rajshahi	Joypurhat	Father	36	Living with a spouse	Islam	Rural	5	9	Others	Lives Abroad	Housewife		No	15000	5	2	2	10	7				Yes	Private	Rural	Neither important 0r unimportant	More than 1-2years interval	No										No
25	Female	Rajshahi	Joypurhat	Mother	26	Living with a spouse	Islam	Rural	5	8	Housewife		8	Making furniture	No	20000	5	2	1	9					Yes	Private	Rural	Very important	Less than 1year interval	No										No
26	Female	Rajshahi	Joypurhat	Mother	30	Living with a spouse	Islam	Rural	9	8	Housewife		Busienss Person		No	12000	4	2	2	11	3				Yes	Private	Semi-urban	Very important	Less than 1year interval	No										No
27	Male	Rajshahi	Joypurhat	Father	40	Living with a spouse	Islam	Rural	8	9	Private Job		Agriculture		No	15000	4	2	2	10	3				Yes	Private	Semi-urban	Very important	Never	No										No
28	Female	Rajshahi	Joypurhat	Mother	27	Living with a spouse	Islam	Rural	16	16	Student		Governemnt Job		No	30000	6	2	1	10					Yes	Government	Semi-urban	Very important	Never	No										No
29	Male	Rajshahi	Joypurhat	Father	45	Living with a spouse	Islam	Semi-urban	16	12	Busienss Person		Housewife		No	50000	5	3	2	17	13				Yes	Government	Semi-urban	Neither important 0r unimportant	Never	No										No
30	Male	Rajshahi	Joypurhat	Father	50	Living with a spouse	Islam	Semi-urban	12	8	Busienss Person		Housewife		No	25000	5	3	1	13					Yes	Madrasha	Semi-urban	Neither important 0r unimportant	More than 5 years interval	No										No
31	Female	Rajshahi	Joypurhat	Mother	45	Living with a spouse	Islam	Semi-urban	16	14	Governemnt Job		Busienss Person		Yes	60000	4	2	1	15					Yes	Government	Semi-urban	Very important	Less than 1year interval	Yes	Yes	No	No	Yes	No	No	No	No	No	Yes	Yes	No	No	No	No	No	No	No	No
32	Male	Rajshahi	Joypurhat	Father	50	Living with a spouse	Islam	Semi-urban	18	12	Governemnt Job		Housewife		No	50000	4	2	2	18	15				Yes	Government	Semi-urban	Very important	Less than 1year interval	No										No
33	Male	Rajshahi	Rajshahi	Father	52	Living with a spouse	Islam	Semi-urban	12	16	Busienss Person		Housewife		No	20000	4	2	1	15					Yes	Private	Urban	Very important	Never	No										No
34	Female	Rajshahi	Joypurhat	Mother	27	Living with a spouse	Islam	Semi-urban	12	12	Housewife		Busienss Person		No	30000	5	3	2	9	8				Yes	Private	Semi-urban	Very important	More than 1-2years interval	No										No
35	Female	Rajshahi	Joypurhat	Mother	30	Living with a spouse	Islam	Rural	10	10	Housewife		Agriculture		No	15000	5	2	1	11					Yes	Government	Rural	Very important	2-5 years interval	No										No
36	Male	Rajshahi	Joypurhat	Father	35	Living with a spouse	Islam	Rural	10	8	Private Job		Housewife		No	20000	6	3	2	13	5				Yes	Government	Rural	Very important	Never	No										No
37	Female	Rajshahi	Joypurhat	Mother	37	Living with a spouse	Islam	Rural	8	5	Housewife		Busienss Person		No	30000	6	4	1	11					Yes	Private	Semi-urban	Very important	Less than 1year interval	No										No
38	Male	Rajshahi	Joypurhat	Father	42	Living with a spouse	Islam	Rural	5	3	Busienss Person		Housewife		No	25000	5	2	1	12					Yes	Private	Semi-urban	Very important	Never	No										No
39	Female	Rajshahi	Joypurhat	Mother	35	Living with a spouse	Islam	Rural	10	12	Housewife		Agriculture		No	10000	5	2	2	12	9				Yes	Government	Rural	Very important	Less than 1year interval	No										No
40	Male	Rajshahi	Joypurhat	Father	44	Living with a spouse	Islam	Rural	12	8	Agriculture		Housewife		No	16000	6	2	2	10	7				Yes	Government	Rural	Very important	Never	No										No
41	Female	Rajshahi	Joypurhat	Mother	30	Living with a spouse	Islam	Rural	5	5	Housewife		Agriculture		No	10000	4	2	1	9					Yes	Private	Rural	Very important	Never	No										No
42	Male	Rajshahi	Joypurhat	Father	40	Living with a spouse	Islam	Rural	5	3	Agriculture		Housewife		No	10000	4	2	1	10					Yes	Private	Semi-urban	Very important	More than 5 years interval	No										No
43	Female	Rajshahi	Joypurhat	Mother	29	Living with a spouse	Islam	Rural	8	5	Housewife		Agriculture		No	12000	4	2	1	8					Yes	Madrasha	Semi-urban	Very important	Never	No										No
44	Male	Rajshahi	Joypurhat	Father	28	Living with a spouse	Islam	Rural	5	8	Agriculture		Housewife		No	15000	5	2	1	9					Yes	Madrasha	Rural	Neither important 0r unimportant	Never	No										No
45	Female	Rajshahi	Joypurhat	Mother	35	Living with a spouse	Islam	Rural	8	8	Housewife		Agriculture		No	10000	6	2	1	13					Yes	Government	Rural	Very important	Never	No										No
46	Male	Rajshahi	Joypurhat	Father	45	Living with a spouse	Islam	Rural	8	5	Agriculture		Housewife		No	12000	4	2	2	13	4				Yes	Government	Rural	Very important	Never	No										No
47	Female	Rajshahi	Joypurhat	Mother	30	Living with a spouse	Islam	Rural	5	8	Housewife		8	Auto puller	No	10000	4	1	1	9					Yes	Private	Semi-urban	Very important	Never	Yes	No	No	No	No	No	No	No	No	Yes	Yes	No	No	No	No	No	No	No	No	Yes
48	Female	Rajshahi	Joypurhat	Mother	32	Living with a spouse	Islam	Rural	8	8	Housewife		8	Driver	No	15000	7	3	3	14	7	6			Yes	Government	Semi-urban	Very important	More than 5 years interval	No										No
49	Female	Rajshahi	Joypurhat	Mother	27	Living with a spouse	Islam	Rural	5	9	Housewife		Private Job		No	25000	5	2	2	15	9				Yes	Government	Rural	Very important	Never	No										No
50	Female	Rajshahi	Joypurhat	Mother	30	Living with a spouse	Islam	Rural	16	12	Housewife		Busienss Person		No	20000	4	2	1	9					Yes	Private	Semi-urban	Very important	Never	No										No
51	Male	Rajshahi	Joypurhat	Father	42	Living with a spouse	Islam	Rural	12	16	Private Job		Housewife		No	25000	4	2	2	10	4				Yes	Government	Rural	Very important	Never	No										No
52	Female	Rajshahi	Joypurhat	Mother	28	Living with a spouse	Islam	Rural	12	12	Housewife		Agriculture		No	10000	4	2	1	9					Yes	Government	Rural	Rather important	Never	No										No
53	Male	Rajshahi	Joypurhat	Father	45	Living with a spouse	Islam	Rural	8	12	Agriculture		Housewife		No	10000	4	2	1	10					Yes	Government	Rural	Very important	Never	No										No
54	Female	Rajshahi	Joypurhat	Mother	27	Living with a spouse	Islam	Rural	7	9	Housewife		8	Carpenter	No	8000	4	2	1	11					Yes	Government	Rural	Very important	Never	No										No
55	Female	Rajshahi	Joypurhat	Mother	29	Living with a spouse	Islam	Rural	10	7	Housewife		Busienss Person		No	15000	4	2	2	9	6				Yes	Madrasha	Semi-urban	Very important	Never	No										No
56	Male	Rajshahi	Joypurhat	Father	32	Living with a spouse	Islam	Rural	7	8	Others	Carpenter	Housewife		No	15000	4	3	2	15	9				Yes	Government	Rural	Rather important	Never	No										No
57	Female	Rajshahi	Joypurhat	Mother	30	Living with a spouse	Islam	Rural	5	0	Housewife		Agriculture		No	8000	5	3	3	13	12	7			Yes	Government	Rural	Very important	Never	No										No
58	Female	Rajshahi	Joypurhat	Mother	33	Living with a spouse	Islam	Rural	8	5	Others	Garment Worker	8	Garment Worker	No	20000	5	2	1	13					Yes	Private	Semi-urban	Very important	Never	Yes	Yes	Yes	No	No	No	No	No	No	No	Yes	Yes	Yes	No	No	No	No	No	No	No
59	Female	Rajshahi	Joypurhat	Mother	39	Living with a spouse	Islam	Rural	6	6	Housewife		8	Auto Driver	No	15000	6	3	3	15	11	9			Yes	Government	Rural	Rather important	Never	No										No
60	Female	Rajshahi	Joypurhat	Mother	30	Living with a spouse	Islam	Rural	6	6	Housewife		Agriculture		No	10000	4	2	1	13					No			Rather important	Never	No										No
61	Female	Rajshahi	Joypurhat	Mother	33	Divorced	Islam	Rural	3	5	Others	Cattle rearing	8	Craftsman	No	5000	5	3	1	10					Yes	Government	Rural	Very important	Never	No										No
62	Female	Rajshahi	Joypurhat	Mother	36	Living with a spouse	Islam	Rural	5	5	Housewife		Agriculture		No	12000	5	2	1	10					Yes	Government	Rural	Rather important	Never	No										No
63	Male	Rajshahi	Joypurhat	Father	52	Living with a spouse	Islam	Rural	8	5	Agriculture		Housewife		No	15000	6	3	1	13					Yes	Government	Rural	Very important	Never	No										No
64	Female	Rajshahi	Joypurhat	Mother	40	Living with a spouse	Islam	Rural	5	5	Housewife		Busienss Person		No	20000	5	3	2	21	15				Yes	Government	Rural	Neither important 0r unimportant	Never	No										No
65	Male	Rajshahi	Joypurhat	Father	45	Living with a spouse	Islam	Rural	5	0	Agriculture		Housewife		No	25000	5	3	1	13					Yes	Government	Rural	Neither important 0r unimportant	Never	No										No
66	Female	Rajshahi	Joypurhat	Mother	33	Living with a spouse	Islam	Rural	10	10	Housewife		8	Immigrant	No	20000	4	1	1	10					Yes	Private	Rural	Very important	Never	No										No
67	Female	Rajshahi	Joypurhat	Mother	30	Living with a spouse	Islam	Rural	7	10	Housewife		8	Carpenter	No	18000	6	3	2	11	1				Yes	Government	Rural	Rather important	Never	No										No
68	Male	Rajshahi	Joypurhat	Father	38	Living with a spouse	Islam	Rural	10	5	Agriculture		Housewife		No	15000	6	3	1	15					Yes	Madrasha	Rural	Very important	Never	No										No
69	Female	Rajshahi	Joypurhat	Mother	38	Living with a spouse	Islam	Rural	10	3	Housewife		8	Bakery Job	No	15000	4	2	1	15					Yes	Government	Semi-urban	Neither important 0r unimportant	Never	No										No
70	Male	Rajshahi	Joypurhat	Father	49	Living with a spouse	Islam	Rural	8	5	Agriculture		Housewife		No	10000	5	3	2	17	15				Yes	Government	Rural	Rather important	Never	No										No
71	Female	Rajshahi	Joypurhat	Mother	42	Living with a spouse	Islam	Rural	10	10	Housewife		Private Job		No	16000	5	2	2	19	14				Yes	Madrasha	Rural	Very important	More than 5 years interval	No										No
72	Female	Rajshahi	Joypurhat	Mother	43	Living with a spouse	Islam	Rural	5	5	Housewife		Agriculture		No	15000	6	4	2	18	14				Yes	Madrasha	Rural	Very important	Never	No										No
73	Female	Rajshahi	Joypurhat	Mother	32	Living with a spouse	Islam	Rural	16	5	Housewife		Agriculture		No	15000	5	2	2	9	3				Yes	Government	Rural	Neither important 0r unimportant	Never	No										No
74	Female	Rajshahi	Joypurhat	Mother	40	Living with a spouse	Islam	Rural	3	5	Housewife		8	Van Puller	No	10000	5	5	3	25	19	15			Yes	Government	Semi-urban	Rather important	2-5 years interval	No										No
75	Male	Rajshahi	Joypurhat	Father	50	Living with a spouse	Islam	Rural	5	3	Others	Van puller	Housewife		No	8000	5	3	2	21	15				Yes	Madrasha	Semi-urban	Very important	Never	No										No
76	Female	Rajshahi	Joypurhat	Mother	33	Living with a spouse	Islam	Rural	9	0	Housewife		8	Van Puller	No	10000	5	3	3	16	9	3			Yes	Government	Rural	Very important	Never	No										No
77	Female	Rajshahi	Joypurhat	Mother	28	Living with a spouse	Islam	Rural	10	5	Housewife		Agriculture		No	15000	4	1	1	9					Yes	Government	Rural	Rather important	Never	No										No
78	Female	Rajshahi	Joypurhat	Mother	36	Living with a spouse	Islam	Rural	10	5	Housewife		8	Auto Driver	No	12000	6	2	1	9					Yes	Government	Rural	Rather important	Never	No										No
79	Female	Rajshahi	Joypurhat	Mother	30	Living with a spouse	Islam	Rural	8	5	Housewife		Agriculture		No	8000	6	3	2	12	7				Yes	Madrasha	Semi-urban	Very important	Never	No										No
80	Female	Rajshahi	Joypurhat	Mother	28	Living with a spouse	Islam	Rural	6	3	Housewife		Agriculture		No	8000	5	2	1	12					Yes	Government	Rural	Very important	Never	No										No
81	Female	Rajshahi	Joypurhat	Mother	28	Living with a spouse	Islam	Rural	6	5	Housewife		Agriculture		No	15000	4	2	2	12	4				Yes	Government	Rural	Very important	Never	No										No
82	Female	Rajshahi	Joypurhat	Mother	29	Living with a spouse	Islam	Rural	7	5	Housewife		Agriculture		No	10000	4	2	1	9					Yes	Private	Semi-urban	Rather important	Never	No										No
83	Female	Rajshahi	Joypurhat	Mother	28	Living with a spouse	Islam	Rural	8	10	Housewife		8	Immigrant	No	18000	5	2	1	10					Yes	Government	Rural	Neither important 0r unimportant	Never	No										No
84	Female	Rajshahi	Joypurhat	Mother	28	Living with a spouse	Islam	Rural	10	10	Housewife		8	Immigrant	No	35000	5	2	1	9					Yes	Government	Rural	Very important	Never	No										No
85	Female	Rajshahi	Joypurhat	Mother	35	Living with a spouse	Islam	Rural	9	3	Housewife		Agriculture		No	20000	4	2	2	16	9				Yes	Government	Rural	Neither important 0r unimportant	Never	No										No
86	Female	Rajshahi	Joypurhat	Mother	34	Living with a spouse	Islam	Rural	9	10	Housewife		Agriculture		No	15000	6	3	1	9					Yes	Government	Rural	Very important	Never	No										No
87	Female	Rajshahi	Joypurhat	Mother	40	Living with a spouse	Islam	Rural	10	5	Housewife		Agriculture		No	10000	5	3	3	20	18	12			Yes	Government	Rural	Very important	Never	No										No
88	Female	Rajshahi	Joypurhat	Mother	37	Widowed	Islam	Rural	5	8	Housewife		8	0t alive	No	5000	6	4	3	21	9	2			Yes	Madrasha	Semi-urban	Very important	Never	No										No
89	Female	Rajshahi	Joypurhat	Mother	27	Living without a spouse	Islam	Rural	12	14	Housewife		Agriculture		No	8000	4	2	1	9					Yes	Government	Rural	Very important	Never	No										No
90	Female	Rajshahi	Joypurhat	Mother	44	Living with a spouse	Islam	Urban	16	16	Housewife		Private Job		No	60000	4	2	1	15					Yes	Government	Urban	Very important	Never	Yes	No	No	Yes	Yes	No	No	No	Yes	Yes	Yes	No	No	Yes	Yes	No	No	Yes	Yes	Yes
91	Female	Rajshahi	Joypurhat	Mother	45	Living with a spouse	Islam	Rural	14	16	Housewife		Busienss Person		No	35000	3	1	1	15					Yes	Private	Rural	Very important	More than 1-2years interval	No										No
93	Male	Dhaka	Dhaka South CC	Father	45	Living with a spouse	Islam	Urban	16	16	Private Job		Housewife		No	50000	4	2	1	13					Yes	Private	Urban	Very important	More than 1-2years interval	No										No
94	Female	Dhaka	Dhaka South CC	Mother	30	Living with a spouse	Islam	Urban	18	18	Private Job		Private Job		Yes	60000	3	1	1	9					Yes	Private	Urban	Very important	Less than 1year interval	Yes	Yes	No	Yes	No	No	No	No	No	No	Yes	Yes	No	No	No	No	No	No	No	No
95	Female	Dhaka	Dhaka South CC	Mother	32	Living with a spouse	Islam	Urban	18	16	Private Job		Private Job		Yes	60000	3	1	1	13					Yes	Private	Urban	Very important	Less than 1year interval	Yes	Yes	Yes	No	No	No	No	No	No	No	Yes	Yes	Yes	No	No	No	No	No	No	No
96	Female	Dhaka	Dhaka South CC	Mother	35	Living with a spouse	Islam	Urban	18	18	Private Job		Governemnt Job		Yes	50000	4	2	1	11					Yes	Private	Urban	Very important	Less than 1year interval	Yes	Yes	No	No	No	No	No	No	No	No	Yes	Yes	No	No	No	No	No	No	No	No
97	Female	Dhaka	Dhaka South CC	Mother	38	Living with a spouse	Islam	Urban	10	12	Housewife		Busienss Person		No	20000	3	1	1	15					Yes	Government	Urban	Very important	Never	No										No
98	Female	Dhaka	Dhaka South CC	Mother	42	Living with a spouse	Islam	Urban	16	16	Governemnt Job		Private Job		No	50000	4	2	1	14					Yes	Private	Urban	Very important	Never	No										No
99	Female	Sylhet	Sylhet	Mother	43	Living with a spouse	Hindu	Urban	20	20	Private Job		Governemnt Job		Yes	90000	4	2	1	11					Yes	Private	Urban	Very important	2-5 years interval	Yes	Yes							Yes		Yes								Yes
100	Female	Dhaka	Dhaka South CC	Mother	35	Living with a spouse	Islam	Urban	12	12	Housewife		Busienss Person		No	30000	4	2	1	14					Yes	Private	Urban	Very important	Never	No										No
101	Female	Dhaka	Dhaka South CC	Mother	40	Living with a spouse	Hindu	Urban	16	18	Housewife		Private Job		No	50000	4	2	2	20	15				Yes	Government	Urban	Very important	2-5 years interval	Yes	No	No	No	No	No	No	No	No	Yes	Yes	No	No	No	No	No	No	No	No	Yes
102	Female	Dhaka	Dhaka 0rth CC	Mother	40	Living with a spouse	Islam	Urban	10	12	Housewife		Governemnt Job		No	40000	5	3	1	12					Yes	Government	Urban	Very important	Less than 1year interval	No										No
103	Female	Dhaka	Dhaka 0rth CC	Mother	37	Living with a spouse	Hindu	Urban	12	16	Housewife		Governemnt Job		No	50000	4	2	1	10					Yes	Government	Urban	Very important	Less than 1year interval	No										No
104	Female	Dhaka	Dhaka 0rth CC	Mother	37	Living with a spouse	Islam	Urban	18	18	Governemnt Job		Governemnt Job		No	80000	4	2	2	13	7				Yes	Government	Urban	Very important	Less than 1year interval	Yes	Yes	Yes	No	No	Yes	No	No	Yes	Yes	Yes	Yes	Yes	No	No	Yes	No	No	Yes	Yes
105	Female	Dhaka	Dhaka 0rth CC	Mother	36	Living with a spouse	Islam	Urban	12	16	Housewife		Private Job		No	40000	4	2	1	10					Yes	Government	Urban	Very important	More than 1-2years interval	No										No
106	Female	Dhaka	Dhaka 0rth CC	Mother	38	Living with a spouse	Islam	Urban	16	16	Governemnt Job		Governemnt Job		No	50000	6	3	2	18	12				Yes	Government	Urban	Very important	Less than 1year interval	Yes	Yes	Yes	No	No	Yes	No	No	Yes	Yes	Yes	Yes	Yes	No	No	Yes	No	No	Yes	Yes
107	Male	Dhaka	Dhaka 0rth CC	Father	40	Living with a spouse	Hindu	Urban	12	10	Busienss Person		Housewife		No	60000	5	3	1	14					Yes	Government	Urban	Rather important	Less than 1year interval	No										No
108	Female	Rajshahi	Joypurhat	Mother	30	Living with a spouse	Islam	Rural	12	12	Housewife		Busienss Person		No	20000	5	2	1	10					Yes	Madrasha	Rural	Rather important	Never	No										No
109	Female	Rajshahi	Joypurhat	Mother	29	Living with a spouse	Islam	Rural	16	12	Housewife		Busienss Person		No	15000	5	2	1	9					Yes	Government	Rural	Very important	Never	No										No
110	Female	Rajshahi	Joypurhat	Mother	32	Living with a spouse	Islam	Rural	3	10	Housewife		8	Immigrant	No	8000	4	2	1	15					Yes	Government	Rural	Very important	Never	No										No
111	Female	Rajshahi	Joypurhat	Mother	37	Living with a spouse	Islam	Rural	7	3	Housewife		Agriculture		No	11000	5	3	2	18	10				Yes	Government	Rural	Very important	Never	No										No
112	Female	Rajshahi	Joypurhat	Mother	35	Living with a spouse	Islam	Rural	7	10	Housewife		Agriculture		No	20000	5	3	2	3	14				Yes	Madrasha	Semi-urban	Very important	Never	No										No
113	Male	Rajshahi	Joypurhat	Father	40	Living with a spouse	Islam	Rural	9	5	Agriculture		Housewife		No	15000	5	3	2	12	3				Yes	Government	Rural	Very important	Never	No										No
114	Female	Rajshahi	Joypurhat	Mother	45	Living with a spouse	Islam	Rural	5	2	Housewife		8	Carpenter	No	18000	6	4	2	27	15				Yes	Government	Rural	Very important	Never	No										No
115	Female	Rajshahi	Joypurhat	Mother	28	Widowed	Islam	Rural	8	8	Housewife		8	Dead	No	10000	4	2	1	12					Yes	Government	Rural	Very important	Never	No										No
116	Female	Rajshahi	Joypurhat	Mother	30	Living with a spouse	Islam	Rural	8	10	Housewife		Agriculture		No	17000	4	2	1	10					Yes	Government	Rural	Very important	Never	No										No
117	Male	Rajshahi	Joypurhat	Father	45	Living with a spouse	Islam	Rural	10	8	Agriculture		Housewife		No	15000	4	2	2	10	7				Yes	Government	Rural	Very important	Never	No										No
118	Female	Rajshahi	Joypurhat	Mother	35	Living with a spouse	Islam	Rural	8	6	Housewife		Agriculture		No	10000	5	3	2	10	1				Yes	Government	Rural	Very important	Never	No										No
119	Female	Rajshahi	Joypurhat	Mother	33	Living with a spouse	Islam	Rural	8	5	Housewife		Agriculture		No	8000	6	3	1	12					Yes	Government	Rural	Very important	Never	No										No
120	Male	Rajshahi	Joypurhat	Father	29	Living with a spouse	Islam	Rural	3	2	Housewife		Housewife		No	10000	3	1	1	9					Yes	Government	Rural	Rather little important	Never	No										No
121	Female	Rajshahi	Joypurhat	Mother	34	Living with a spouse	Islam	Rural	6	5	Housewife		Busienss Person		No	18000	4	2	1	13					Yes	Government	Rural	Very important	Never	No										No
122	Female	Rajshahi	Joypurhat	Mother	34	Living with a spouse	Islam	Rural	12	12	Private Job		Private Job		No	40000	4	2	1	13					Yes	Government	Semi-urban	Very important	Never	No										No
123	Female	Rajshahi	Joypurhat	Mother	30	Living with a spouse	Islam	Rural	9	7	Housewife		8	Driver	No	15000	4	2	1	9					Yes	Government	Rural	Very important	Never	No										No
124	Female	Rajshahi	Joypurhat	Mother	28	Living with a spouse	Islam	Rural	7	6	Housewife		8	Auto driver	No	20000	4	2	2	9	1				Yes	Government	Rural	Neither important 0r unimportant	Never	No										No
125	Female	Rajshahi	Joypurhat	Mother	28	Living with a spouse	Islam	Rural	9	10	Housewife		Busienss Person		No	15000	5	2	1	10					Yes	Government	Rural	Neither important 0r unimportant	Never	No										No
126	Female	Rajshahi	Joypurhat	Mother	28	Living with a spouse	Islam	Rural	10	10	Housewife		Busienss Person		No	20000	5	1	1	10					Yes	Government	Semi-urban	Very important	More than 1-2years interval	No										No
127	Female	Rajshahi	Joypurhat	Mother	35	Living with a spouse	Islam	Rural	8	5	Housewife		Agriculture		No	10000	5	3	2	17	14				Yes	Government	Rural	Very important	Never	No										No
128	Female	Rajshahi	Joypurhat	Mother	35	Living with a spouse	Islam	Rural	10	10	Housewife		Busienss Person		No	25000	5	3	2	17	15				No			Very important	Never	No										No
129	Female	Rajshahi	Joypurhat	Mother	29	Living with a spouse	Islam	Rural	7	6	Private Job		Private Job		No	20000	4	2	1	14					Yes	Madrasha	Semi-urban	Neither important 0r unimportant	Never	No										No
130	Female	Rajshahi	Joypurhat	Mother	42	Living with a spouse	Islam	Rural	10	12	Housewife		Private Job		No	20000	5	3	2	20	13				Yes	Government	Rural	Very important	2-5 years interval	No										No
131	Female	Rajshahi	Joypurhat	Mother	36	Living with a spouse	Islam	Rural	10	4	Housewife		Busienss Person		No	12000	4	2	1	9					Yes	Private	Urban	Very important	Never	No										No
132	Male	Rajshahi	Joypurhat	Father	45	Living with a spouse	Islam	Rural	4	4	Busienss Person		Housewife		No	15000	5	3	2	17	12				Yes	Government	Rural	Very important	Never	No										No
133	Female	Rajshahi	Joypurhat	Mother	27	Living without a spouse	Islam	Rural	5	12	Housewife		Private Job		No	35000	4	2	2	3	9				Yes	Madrasha	Semi-urban	Very important	Never	No										No
134	Female	Rajshahi	Joypurhat	Mother	33	Living with a spouse	Islam	Rural	5	3	Housewife		Agriculture		No	10000	5	2	1	14					Yes	Madrasha	Semi-urban	Very important	Never	No										No
135	Female	Rajshahi	Joypurhat	Mother	38	Living with a spouse	Islam	Rural	6	3	Housewife		Agriculture		No	15000	5	3	1	14					Yes	Government	Rural	Neither important 0r unimportant	Never	No										No
136	Female	Chattogram	Chattogram	Mother	34	Living with a spouse	Islam	Semi-urban	17	17	Governemnt Job		Governemnt Job		No	50000	4	2	2	10	6				Yes	Government	Semi-urban	Very important	More than 1-2years interval	No										No
137	Female	Chattogram	Chattogram	Mother	45	Living with a spouse	Hindu	Rural	10	12	Housewife		Private Job		No	15000	6	4	3	28	22	14			Yes	Government	Rural	Very important	More than 1-2years interval	No										No
138	Female	Chattogram	Chattogram CC	Mother	40	Living with a spouse	Islam	Urban	17	17	Private Job		Governemnt Job		Yes	60000	6	4	4	18	15	12	7		Yes	Government	Urban	Very important	More than 1-2years interval	Yes	Yes	No	Yes	No	No	No	Yes	Yes	Yes	Yes	Yes	No	Yes	Yes	No	No	Yes	Yes	Yes
139	Female	Chattogram	Chattogram	Mother	38	Living with a spouse	Hindu	Rural	16	16	Housewife		Busienss Person		No	40000	5	2	1	12					Yes	Private	Rural	Very important	More than 1-2years interval	No										No
140	Female	Chattogram	Chattogram	Mother	37	Living with a spouse	Hindu	Rural	12	12	Housewife		Busienss Person		No	35000	4	2	1	9					Yes	Private	Rural	Very important	More than 1-2years interval	No										No
141	Female	Chattogram	Feni	Mother	40	Living with a spouse	Hindu	Urban	12	16	Housewife		Busienss Person		No	70000	5	2	2	18	14				Yes	Private	Urban	Very important	More than 1-2years interval	No										No
142	Female	Chattogram	Chattogram	Mother	41	Living with a spouse	Hindu	Semi-urban	12	16	Housewife		Governemnt Job		No	40000	5	2	2	20	12				Yes	Private	Semi-urban	Very important	More than 1-2years interval	No										Yes	Yes	No	No	No	No	No	No	No	No
143	Male	Dhaka	Dhaka 0rth CC	Father	38	Living with a spouse	Islam	Urban	12	12	Private Job		Housewife		Yes	40000	4	2	1	10					Yes	Government	Urban	Rather important	Less than 1year interval	Yes	Yes	Yes	Yes	No	No	Yes	Yes	Yes	Yes	Yes	Yes	Yes	Yes	No	No	Yes	Yes	Yes	Yes
144	Male	Dhaka	Dhaka 0rth CC	Father	39	Living with a spouse	Islam	Urban	16	16	Governemnt Job		Governemnt Job		Yes	60000	5	3	2	16	12				Yes	Government	Urban	Very important	Less than 1year interval	Yes	Yes	Yes	No	No	No	No	No	Yes	Yes	Yes	Yes	Yes	No	No	No	No	No	Yes	Yes
145	Female	Dhaka	Dhaka 0rth CC	Mother	40	Living with a spouse	Islam	Urban	12	12	Housewife		Busienss Person		No	60000	6	3	1	13					Yes	Government	Urban	Very important	Less than 1year interval	No										No
146	Female	Dhaka	Dhaka 0rth CC	Mother	42	Living with a spouse	Islam	Urban	10	12	Housewife		Governemnt Job		No	40000	5	2	1	12					Yes	Government	Urban	Very important	More than 1-2years interval	No										No
147	Female	Dhaka	Dhaka 0rth CC	Mother	38	Living with a spouse	Islam	Urban	18	18	Governemnt Job		Private Job		No	60000	6	3	2	15	10				Yes	Government	Urban	Very important	Less than 1year interval	Yes	Yes	Yes	No	No	Yes	No	No	Yes	No	Yes	Yes	Yes	No	No	Yes	No	No	No	Yes
148	Male	Dhaka	Dhaka 0rth CC	Father	41	Living with a spouse	Islam	Urban	15	12	Governemnt Job		Housewife		No	40000	5	2	1	11					Yes	Government	Urban	Rather important	Less than 1year interval	No										No
149	Female	Dhaka	Dhaka 0rth CC	Mother	38	Living with a spouse	Islam	Urban	12	15	Housewife		Busienss Person		No	50000	6	2	1	12					Yes	Government	Urban	Very important	Less than 1year interval	No										No
150	Female	Dhaka	Dhaka 0rth CC	Mother	36	Living with a spouse	Islam	Urban	16	16	Private Job		Private Job		No	50000	4	2	1	9					Yes	Government	Urban	Rather important	Less than 1year interval	No										No
151	Female	Dhaka	Dhaka 0rth CC	Mother	37	Living with a spouse	Islam	Urban	10	12	Housewife		Busienss Person		No	60000	6	3	1	12					Yes	Government	Urban	Very important	Less than 1year interval	No										No
152	Female	Dhaka	Dhaka 0rth CC	Mother	35	Living with a spouse	Islam	Urban	15	16	Housewife		Governemnt Job		No	45000	4	1	1	9					Yes	Government	Urban	Rather important	Less than 1year interval	No										No
153	Female	Dhaka	Dhaka 0rth CC	Mother	37	Living with a spouse	Islam	Urban	15	16	Housewife		Private Job		No	40000	5	2	1	10					Yes	Government	Urban	Rather important	Less than 1year interval	No										No
154	Male	Dhaka	Dhaka 0rth CC	Father	40	Living with a spouse	Islam	Urban	16	16	Governemnt Job		Housewife		Yes	50000	5	2	1	9					Yes	Government	Urban	Very important	Less than 1year interval	Yes	Yes	Yes	Yes	No	No	No	No	Yes	No	Yes	Yes	Yes	No	No	No	No	No	No	No
155	Male	Dhaka	Dhaka 0rth CC	Father	40	Living with a spouse	Islam	Urban	12	12	Busienss Person		Housewife		No	50000	6	2	1	10					Yes	Government	Urban	Very important	More than 1-2years interval	No										No
156	Male	Dhaka	Dhaka 0rth CC	Father	42	Living with a spouse	Islam	Urban	16	12	Busienss Person		Housewife		No	50000	5	2	2	18	15				Yes	Government	Urban	Rather important	More than 1-2years interval	No										No
157	Female	Chattogram	Chattogram	Mother	29	Living with a spouse	Hindu	Semi-urban	16	16	Housewife		Busienss Person		No	40000	6	2	2	9	1				Yes	Private	Semi-urban	Very important	More than 1-2years interval	No										Yes	Yes	No	No	Yes	No	No	No	No	No
158	Female	Rajshahi	Joypurhat	Mother	42	Living with a spouse	Islam	Semi-urban	16	16	Governemnt Job		Busienss Person		No	50000	4	2	2	15	5				Yes	Private	Semi-urban	Very important	Less than 1year interval	Yes	Yes	No	No	No	No	No	No	No	No	Yes	Yes	No	No	No	No	No	No	No	No
159	Female	Rajshahi	Joypurhat	Mother	43	Living with a spouse	Islam	Semi-urban	16	16	Governemnt Job		Governemnt Job		No	60000	3	1	1	15					Yes	Government	Semi-urban	Very important	Less than 1year interval	Yes	Yes	No	No	No	No	No	No	No	No	No
160	Female	Rajshahi	Joypurhat	Mother	28	Living with a spouse	Islam	Rural	3	5	Others	Homemaker	Agriculture		No	15000	2	3	2	9	7				Yes	Government	Rural	Neither important 0r unimportant	Never	No										No
161	Female	Rajshahi	Joypurhat	Mother	35	Living with a spouse	Islam	Rural	8	5	Housewife		Busienss Person		No	15000	2	1	1	14					Yes	Government	Rural	Very important	Never	No										No
162	Female	Rajshahi	Joypurhat	Mother	39	Living with a spouse	Islam	Rural	10	5	Housewife		Agriculture		No	14000	5	3	2	9	12				Yes	Government	Rural	Very important	More than 5 years interval	No										No
163	Female	Rajshahi	Joypurhat	Mother	37	Living without a spouse	Islam	Rural	0	0	Housewife		Agriculture		No	12000	5	2	1	13					Yes	Government	Rural	Very important	Never	No										No
164	Female	Rajshahi	Joypurhat	Mother	36	Living with a spouse	Islam	Rural	0	5	Housewife		8	Van puller	No	8000	6	2	2	17	13				Yes	Government	Rural	Very important	Never	No										No
165	Female	Rajshahi	Joypurhat	Mother	32	Living with a spouse	Islam	Rural	6	5	Housewife		Agriculture		No	13000	6	3	2	12	15				Yes	Government	Rural	Very important	Never	No										No
166	Female	Rajshahi	Joypurhat	Mother	33	Living with a spouse	Islam	Rural	5	3	Housewife		8	Van puller	No	15000	6	3	2	9	6				Yes	Government	Rural	Very important	Never	No										No
167	Female	Rajshahi	Joypurhat	Mother	33	Living with a spouse	Islam	Rural	3	3	Housewife		Agriculture		No	33000	4	2	1	14					Yes	Government	Rural	Very important	Never	No										No
168	Female	Rajshahi	Joypurhat	Mother	27	Living with a spouse	Islam	Rural	6	3	Housewife		Agriculture		No	9000	4	2	1	9					Yes	Government	Rural	Very important	Never	No										No
169	Female	Rajshahi	Joypurhat	Mother	42	Living with a spouse	Islam	Rural	6	12	Housewife		Busienss Person		No	20000	5	3	2	25	15				Yes	Government	Rural	Very important	Never	No										No
170	Female	Chattogram	Chattogram CC	Mother	36	Living with a spouse	Islam	Urban	16	16	Housewife		Governemnt Job		No	50000	4	2	1	9					Yes	Government	Urban	Very important	More than 1-2years interval	No										Yes	Yes	No	Yes	Yes	No	No	No	No	No
171	Female	Dhaka	Dhaka South CC	Mother	39	Living with a spouse	Islam	Urban	18	16	Housewife		Busienss Person		No	50000	4	2	1	12					Yes	Private	Urban	Very important	Less than 1year interval	No										No
172	Female	Mymensingh	Mymensingh	Mother	45	Living with a spouse	Islam	Urban	6	8	Housewife		Agriculture		No	15000	5	3	2	23	14				Yes	Government	Urban	Very important	Less than 1year interval	No										No
173	Female	Dhaka	Dhaka	Mother	43	Living with a spouse	Islam	Urban	16	2001	Housewife		Private Job		No	50000	5	3	1	15					Yes	Government	Urban	Very important	2-5 years interval	No										Yes	No	No	No	No	Yes	No	No	No	No
174	Female	Dhaka	Dhaka	Mother	33	Living with a spouse	Islam	Urban	19	2008	Housewife		Private Job		No	100000	5	2	1	9					Yes	Private	Urban	Very important	2-5 years interval	No										Yes	No	No	No	Yes	No	No	No	No	No
175	Male	Mymensingh	Mymensingh	Father	42	Living with a spouse	Islam	Urban	10	10	Busienss Person		Busienss Person		No	12000	7	5	3	25	17	13			Yes	Government	Urban	Very important	More than 1-2years interval	Yes	Yes									Yes	Yes
176	Male	Mymensingh	Mymensingh	Father	40	Living with a spouse	Islam	Urban	12	8	Busienss Person		Housewife		No	16000	5	2	2	18	13				Yes	Private	Urban	Very important	2-5 years interval	Yes	Yes	No	Yes		No	No	No	Yes	No	Yes	Yes	No	No	No	No		No	Yes	No
177	Female	Mymensingh	Mymensingh	Mother	37	Divorced	Islam	Semi-urban	10	12	Housewife		Busienss Person		No	15000	5	3	1	14					Yes	Madrasha	Urban	Very important	More than 1-2years interval	Yes	Yes	No	No	No	No	No	No	Yes	No	Yes	Yes		No		No	No	No	Yes	Yes
178	Female	Mymensingh	Mymensingh	Mother	41	Living with a spouse	Islam	Rural	12	12	Housewife		Agriculture		No	16000	5	3	2	22	12				Yes	Madrasha	Semi-urban	Very important	Less than 1year interval	No										No
179	Female	Mymensingh	Mymensingh	Mother	38	Living with a spouse	Islam	Semi-urban	8	10	Housewife		Busienss Person		No	12000	5	3	1	12					Yes	Government	Semi-urban	Very important	More than 1-2years interval	Yes	Yes	No	No	No	No	No	No	Yes	Yes	Yes	Yes	No	No	No	No	No	No	Yes	Yes
180	Male	Mymensingh	Mymensingh	Father	43	Living with a spouse	Hindu	Semi-urban	12	12	Private Job		Busienss Person		Yes	17000	6	3	2	17	13				Yes	Government	Semi-urban	Very important	2-5 years interval	Yes	Yes								Yes	Yes	Yes							Yes	Yes
181	Female	Mymensingh	Mymensingh	Mother	32	Living with a spouse	Hindu	Semi-urban	12	13	Housewife		Private Job		No	12000	5	2	1	12					Yes	Government	Semi-urban	Very important	2-5 years interval	No										No
182	Female	Mymensingh	Mymensingh	Mother	32	Living with a spouse	Hindu	Urban	10	12	Housewife		Busienss Person		No	15000	5	3	1	10					Yes	Private	Urban	Very important	Less than 1year interval	Yes	Yes							Yes		Yes	Yes							Yes
183	Female	Mymensingh	Mymensingh	Mother	32	Living with a spouse	Hindu	Rural	10	12	Housewife		Private Job		No	12000	7	5	3	20	13	9			Yes	Government	Rural	Very important	More than 1-2years interval	Yes	Yes							Yes		Yes	Yes			No				Yes	Yes
184	Male	Mymensingh	Mymensingh	Father	42	Living with a spouse	Hindu	Rural	13	12	Private Job		Housewife		No	15000	5	3	1	10					Yes	Government	Rural	Very important	2-5 years interval	Yes	Yes		Yes					Yes		Yes	Yes		Yes					Yes
185	Male	Mymensingh	Mymensingh	Father	40	Living with a spouse	Islam	Rural	12	8	Busienss Person		Housewife		No	15000	7	4	2	15	11				Yes	Government	Rural	Very important	Less than 1year interval	Yes	Yes							Yes		Yes	Yes					Yes		Yes
186	Male	Mymensingh	Mymensingh	Father	43	Living with a spouse	Islam	Rural	12	7	Busienss Person		Housewife		No	14000	7	4	2	13	10				Yes	Government	Rural	Very important	Less than 1year interval	Yes			Yes			Yes		Yes		Yes			Yes			Yes		Yes
187	Female	Mymensingh	Mymensingh	Mother	35	Living with a spouse	Islam	Rural	10	13	Housewife		Busienss Person		No	15000	7	4	2	17	8				Yes	Government	Rural	Very important	Never	No										No
188	Female	Dhaka	Dhaka South CC	Mother	38	Living with a spouse	Islam	Urban	16	16	Busienss Person		Private Job		No	40000	3	1	1	15					Yes	Private	Urban	Very important	Less than 1year interval	No										No
189	Female	Dhaka	Dhaka South CC	Mother	48	Living with a spouse	Islam	Urban	12	16	Housewife		Busienss Person		No	30000	5	3	1	15					Yes	Private	Urban	Very important	Never	No										No
190	Female	Mymensingh	Mymensingh	Mother	35	Living with a spouse	Islam	Rural	12	12	Housewife		Private Job		No	15000	5	2	1	12					Yes	Government	Rural	Very important	Less than 1year interval	Yes	Yes								Yes	Yes	Yes					Yes		Yes
191	Female	Dhaka	Dhaka South CC	Mother	32	Living with a spouse	Islam	Urban	10	12	Housewife		Busienss Person		No	30000	3	1	1	9					Yes	Government	Urban	Very important	Never	No										No
192	Female	Dhaka	Dhaka South CC	Mother	42	Living with a spouse	Islam	Urban	0	0	Others	House maid	Busienss Person		No	10000	5	3	1	15					Yes	Madrasha	Semi-urban	Very important	Never	No										No
193	Female	Mymensingh	Mymensingh	Mother	32	Living with a spouse	Islam	Semi-urban	8	10	Housewife		Busienss Person		No	13000	3	1	1	12					Yes		Semi-urban	Very important	2-5 years interval	Yes								Yes		Yes								Yes
194	Female	Dhaka	Dhaka South CC	Mother	40	Living with a spouse	Islam	Urban	0	10	Others	House maid	Busienss Person		No	15000	4	2	1	15					No			Very important	Never	No										No
195	Female	Mymensingh	Mymensingh	Mother	35	Living with a spouse	Islam	Semi-urban	5	10	Housewife		Busienss Person		No	10000	5	3	2	15	10				Yes	Government	Semi-urban	Very important	Less than 1year interval	Yes	Yes							Yes		Yes	Yes								Yes
196	Female	Mymensingh	Mymensingh	Mother	36	Living with a spouse	Islam	Semi-urban	8	10	Housewife		Agriculture		No	15000	7	5	2	17	9				Yes	Government	Semi-urban	Very important	Never	Yes	Yes									Yes	Yes
197	Female	Mymensingh	Mymensingh	Mother	34	Living with a spouse	Islam	Rural	10	16	Housewife		Private Job		No	16000	5	2	1	10					Yes	Government	Rural	Very important	Never	Yes								Yes		Yes	Yes							Yes
198	Female	Mymensingh	Mymensingh	Mother	32	Living with a spouse	Islam	Rural	10	12	Housewife		Busienss Person		No	15000	5	3	1	10					Yes	Private	Rural	Very important	Never	Yes	Yes							Yes		Yes	Yes
199	Female	Mymensingh	Mymensingh	Mother	34	Living with a spouse	Islam	Urban	10	12	Housewife		Busienss Person		No	15000	5	3	2	13	10				Yes	Government	Urban	Very important	Less than 1year interval	Yes	Yes							Yes		Yes	Yes							Yes
200	Female	Mymensingh	Mymensingh	Mother	34	Living with a spouse	Islam	Rural	8	13	Housewife		Busienss Person		No	14000	7	4	2	18	12				Yes	Government	Rural	Very important	2-5 years interval	Yes	Yes							Yes		Yes	Yes							Yes
201	Female	Mymensingh	Mymensingh	Mother	35	Living with a spouse	Islam	Rural	5	10	Housewife		Busienss Person		No	14000	6	3	2	23	15				Yes	Government	Rural	Very important	Less than 1year interval	Yes	Yes							Yes		Yes	Yes							Yes
202	Female	Mymensingh	Mymensingh	Mother	46	Living with a spouse	Islam	Rural	5	5	Housewife		Agriculture		No	12000	5	3	1	15					Yes	Government	Rural	Very important	More than 1-2years interval	No										No
203	Female	Mymensingh	Mymensingh	Mother	34	Living with a spouse	Islam	Rural	6	7	Housewife		Agriculture		No	12000	7	4	2	17	13				Yes	Private	Rural	Very important	2-5 years interval	Yes	Yes									Yes	Yes
204	Female	Mymensingh	Mymensingh	Mother	34	Living with a spouse	Islam	Rural	6	5	Housewife		Agriculture		No	16000	5	3	1	13					Yes	Private	Rural	Very important	More than 1-2years interval	Yes	Yes							Yes		Yes	Yes
205	Female	Mymensingh	Mymensingh	Mother	31	Living with a spouse	Islam	Rural	10	12	Housewife		Agriculture		No	15000	6	3	2	13	9				Yes	Private	Rural	Very important	Less than 1year interval	Yes	Yes								Yes	Yes	Yes								Yes
206	Female	Mymensingh	Mymensingh	Mother	29	Living with a spouse	Islam	Rural	6	7	Housewife		Busienss Person		No	15000	5	3	1	10					Yes	Madrasha	Rural	Very important	Less than 1year interval	Yes	Yes								Yes	Yes	Yes								Yes
207	Female	Mymensingh	Mymensingh	Mother	36	Living with a spouse	Islam	Rural	5	6	Housewife		Busienss Person		No	15000	6	4	2	19	13				Yes	Madrasha	Rural	Very important	More than 1-2years interval	Yes	Yes									Yes	Yes
208	Female	Mymensingh	Mymensingh	Mother	35	Living with a spouse	Islam	Rural		9	Housewife		Agriculture		No	10000	7	3	1	13					Yes	Government	Rural	Very important	Never	Yes	Yes								Yes	Yes	Yes								Yes
209	Female	Mymensingh	Mymensingh	Mother	38	Living with a spouse	Islam	Rural	5	5	Housewife		Agriculture		No	15000	6	3	1	10					Yes	Government	Rural	Very important	2-5 years interval	Yes	Yes									Yes	Yes
210	Female	Mymensingh	Mymensingh	Mother	38	Living with a spouse	Islam	Semi-urban	8	10	Housewife		Agriculture		No	15000	7	4	2	17	12				Yes	Government	Semi-urban	Very important	More than 1-2years interval	Yes	Yes							Yes		Yes	Yes								Yes
211	Female	Mymensingh	Mymensingh	Mother	34	Living with a spouse	Islam	Rural	5	10	Housewife		Agriculture		No	16000	6	3	1	10					No			Very important	Never	No										No
212	Female	Mymensingh	Mymensingh	Mother	42	Living with a spouse	Islam	Rural	6	6	Housewife		Agriculture		No	14000	5	3	1	9					Yes	Private	Rural	Rather important	Less than 1year interval	Yes	Yes							Yes		Yes	Yes
213	Female	Mymensingh	Mymensingh	Mother	32	Living with a spouse	Islam	Rural	5	10	Housewife		Busienss Person		No	15000	6	3	1	9					Yes	Government	Rural	Very important	Never	Yes									Yes	Yes									Yes
214	Female	Mymensingh	Mymensingh CC	Mother	38	Living with a spouse	Islam	Urban	5	9	Housewife		Busienss Person		No	15000	6	3	1	11					Yes	Madrasha	Urban	Very important	Less than 1year interval	No										No
215	Female	Mymensingh	Mymensingh CC	Mother	35	Living with a spouse	Islam	Urban	7	8	Housewife		Busienss Person		No	12000	6	4	2	17	13				Yes	Madrasha	Urban	Very important	Less than 1year interval	No										No
216	Female	Mymensingh	Mymensingh CC	Mother	35	Widowed	Islam	Urban	5	0	Housewife		8		No	10000	5	4	2	15	9				Yes	Government	Urban	Very important	2-5 years interval	No										No
217	Female	Mymensingh	Mymensingh	Mother	39	Living with a spouse	Islam	Urban	5	6	Housewife		Busienss Person		No	15000	4	2	1	9					Yes	Madrasha	Urban	Very important	Never	No										No
218	Female	Mymensingh	Mymensingh CC	Mother	38	Living with a spouse	Islam	Urban	2	5	Housewife		Busienss Person		No	15000	5	3	1	12					No			Rather important	Less than 1year interval	No										No
219	Female	Mymensingh	Mymensingh CC	Mother	41	Living with a spouse	Islam	Urban	7	8	Housewife		Busienss Person		No	16000	6	3	1	9					Yes	Government	Urban	Very important	More than 1-2years interval	Yes	Yes									Yes	Yes
220	Female	Mymensingh	Mymensingh CC	Mother	36	Living with a spouse	Islam	Urban	5	8	Housewife		Busienss Person		No	14000	6	2	1	10					Yes	Government	Urban	Very important	Less than 1year interval	No										No
221	Female	Mymensingh	Mymensingh CC	Mother	32	Living with a spouse	Islam	Urban	6	7	Housewife		Busienss Person		No	12000	7	4	1	13					Yes	Government	Urban	Very important	Less than 1year interval	No										No
222	Female	Chattogram	Chattogram CC	Mother	33	Living with a spouse	Islam	Urban	16	17	Housewife		Governemnt Job		No	42000	4	2	1	10					Yes	Government	Urban	Very important	Never	Yes	Yes	No	No	No	No	No	No	No	No	Yes	Yes	No	No	No	No	No	No	No	No
223	Female	Chattogram	Chattogram CC	Mother	34	Living with a spouse	Islam	Urban	12	17	Housewife		Governemnt Job		No	56000	4	2	2	10	6				Yes	Government	Urban	Very important	Never	No										Yes	Yes	No	No	No	No	No	No	No	No
224	Female	Mymensingh	Mymensingh CC	Mother	33	Living with a spouse	Islam	Urban	5	12	Housewife		Private Job		No	15000	5	3	1	12					Yes	Government	Urban	Very important	Less than 1year interval	No										No
225	Female	Mymensingh	Mymensingh CC	Mother	39	Living with a spouse	Islam	Urban	4	5	Housewife		Busienss Person		No	14000	6	4	2	14	9				No			Very important	Less than 1year interval	Yes	Yes									Yes	Yes								Yes
226	Female	Mymensingh	Mymensingh CC	Mother	38	Living with a spouse	Islam	Urban	6	8	Housewife		Busienss Person		No	16000	7	4	2	23	15				Yes	Madrasha	Urban	Very important	Less than 1year interval	No										No
227	Female	Mymensingh	Mymensingh CC	Mother	36	Living with a spouse	Islam	Urban	5	6	Housewife		Busienss Person		No	16000	5	2	1	16					No			Very important	Less than 1year interval	No										No
228	Female	Mymensingh	Mymensingh CC	Mother	32	Living with a spouse	Islam	Urban	6	6	Housewife		Busienss Person		No	18000	6	4	1	13					Yes	Government	Urban	Very important	More than 1-2years interval	No										No
229	Female	Mymensingh	Mymensingh CC	Mother	40	Living with a spouse	Islam	Urban	6	7	Housewife		Busienss Person		No	16000	6	4	2	15	13				No			Very important	More than 1-2years interval	Yes	Yes									Yes	Yes
230	Female	Mymensingh	Mymensingh CC	Mother	36	Living with a spouse	Islam	Urban	5	10	Housewife		Busienss Person		No	16000	6	4	2	17	13				Yes	Government	Urban	Very important	Less than 1year interval	No										No
231	Female	Mymensingh	Mymensingh	Mother	40	Living with a spouse	Islam	Semi-urban	5	6	Housewife		Agriculture		No	15000	5	3	1	13					Yes	Government		Very important	Less than 1year interval	Yes	Yes							Yes		Yes	Yes								Yes
232	Female	Mymensingh	Mymensingh	Mother	35	Living with a spouse	Islam	Semi-urban	9	10	Housewife		Busienss Person		No	14000	6	3	1	10					Yes	Private	Semi-urban	Very important	Less than 1year interval	No										No
233	Female	Mymensingh	Mymensingh	Mother	36	Living with a spouse	Islam	Semi-urban	5	6	Housewife		Busienss Person		No	16000	7	5	2	17	13				Yes	Madrasha	Semi-urban	Very important	More than 1-2years interval	No										No
234	Female	Mymensingh	Mymensingh	Mother	42	Living with a spouse	Islam	Semi-urban	5	8	Housewife		Busienss Person		No	14000	5	3	1	14					Yes	Government	Semi-urban	Very important	Less than 1year interval	Yes	Yes							Yes		Yes	Yes								Yes
235	Female	Mymensingh	Mymensingh	Mother	36	Living with a spouse	Islam	Semi-urban	7	9	Housewife		Busienss Person		No	16000	6	3	1	12					Yes	Madrasha	Semi-urban	Very important	Less than 1year interval	No										No
236	Female	Mymensingh	Mymensingh	Mother	45	Living with a spouse	Islam	Semi-urban	5	7	Housewife		Busienss Person		No	16000	6	4	2	19	15				Yes	Madrasha	Semi-urban	Very important	Less than 1year interval	Yes	Yes									Yes	Yes								Yes
237	Female	Mymensingh	Mymensingh	Mother	39	Living with a spouse	Islam	Semi-urban	6	7	Housewife		Busienss Person		No	16000	7	4	1	13					Yes	Madrasha	Semi-urban	Very important	More than 1-2years interval	No										No
238	Female	Mymensingh	Mymensingh	Mother	39	Living with a spouse	Islam	Semi-urban	6	7	Housewife		Busienss Person		No	15000	6	4	1	17					Yes	Government	Semi-urban	Very important	Less than 1year interval	Yes	Yes							Yes		Yes	Yes							Yes
239	Female	Mymensingh	Mymensingh	Mother	38	Living with a spouse	Islam	Semi-urban	3	6	Housewife		Busienss Person		No	12000	6	4	2	17	15				Yes	Madrasha	Semi-urban	Very important	Less than 1year interval	Yes	Yes								Yes	Yes	Yes
240	Female	Mymensingh	Mymensingh	Mother	36	Living with a spouse	Islam	Semi-urban	4	5	Housewife		Busienss Person		No	14000	5	3	2	18	15				Yes	Private	Semi-urban	Very important	Less than 1year interval	No										No
241	Female	Dhaka	Dhaka South CC	Mother	48	Living with a spouse	Islam	Urban	10	16	Housewife		Governemnt Job		No	40000	5	3	2	23	15				Yes	Private	Urban	Very important	Less than 1year interval	No										No
242	Female	Dhaka	Dhaka South CC	Mother	45	Living with a spouse	Islam	Urban	16	16	Busienss Person		Private Job		No	50000	3	1	1	15					Yes	Private	Urban	Very important	Less than 1year interval	No										No
243	Female	Dhaka	Dhaka South CC	Mother	42	Living with a spouse	Islam	Urban	18	16	Housewife		Busienss Person		No	100000	4	2	2	14	12				Yes	Private	Urban	Very important	More than 5 years interval	No										No
244	Female	Dhaka	Dhaka South CC	Mother	39	Living with a spouse	Islam	Urban	12	16	Housewife		Busienss Person		No	50000	3	1	1	12					Yes	Private	Urban	Very important	More than 5 years interval	No										No
245	Female	Dhaka	Dhaka South CC	Mother	40	Living with a spouse	Islam	Urban	12	16	Housewife		Busienss Person		No	40000	3	1	1	12					Yes	Private	Urban	Very important	2-5 years interval	No										No
246	Female	Mymensingh	Netrokona	Mother	35	Living with a spouse	Islam	Urban	5	6	Housewife		Busienss Person		No	15000	5	3	2	14	12				Yes	Government	Urban	Very important	Less than 1year interval	Yes	Yes								Yes	Yes	Yes							Yes
247	Female	Mymensingh	Netrokona	Mother	36	Living with a spouse	Islam	Urban	6	7	Housewife		Busienss Person		No	12000	6	4	2	15	13				Yes	Madrasha	Urban	Very important	Less than 1year interval	Yes	Yes							Yes		Yes	Yes								Yes
248	Female	Mymensingh	Netrokona	Mother	31	Living with a spouse	Islam	Urban	8	16	Housewife		Private Job		Yes	14000	7	4	2	17	14				Yes	Madrasha	Urban	Very important	More than 1-2years interval	Yes	Yes							Yes	Yes	Yes	Yes							Yes	Yes
249	Female	Dhaka	Dhaka South CC	Mother	38	Living with a spouse	Islam	Urban	16	16	Housewife		Private Job		No	50000	4	2	1	12					Yes	Private	Urban	Very important	More than 5 years interval	No										No
250	Female	Mymensingh	Netrokona	Mother	35	Living with a spouse	Islam	Urban	9	10	Housewife		Busienss Person		No	16000	5	2	1	15					Yes	Madrasha	Urban	Very important	Less than 1year interval	No										No
251	Female	Dhaka	Dhaka South CC	Mother	40	Living with a spouse	Islam	Urban	12	16	Housewife		Busienss Person		No	50000	4	2	1	14					Yes	Private	Urban	Very important	Less than 1year interval	No										No
252	Female	Dhaka	Dhaka South CC	Mother	52	Living with a spouse	Islam	Urban	18	18	Housewife		Private Job		No	60000	5	3	3	22	19	15			Yes	Private	Urban	Very important	More than 1-2years interval	No										No
253	Female	Mymensingh	Netrokona	Mother	31	Living with a spouse	Islam	Urban	9	10	Housewife		Agriculture		No	15000	6	4	1	13					Yes	Government	Urban	Very important	More than 1-2years interval	Yes	Yes									Yes	Yes
254	Female	Mymensingh	Netrokona	Mother	45	Widowed	Islam	Urban	10	0	Housewife			Dead	No	10000	5	4	2	23	15				Yes	Madrasha	Urban	Very important	Less than 1year interval	Yes	Yes							Yes	Yes	Yes	Yes							Yes	Yes
255	Female	Mymensingh	Netrokona	Mother	39	Living with a spouse	Islam	Urban	12	13	Private Job		Busienss Person		No	20000	5	3	1	17					Yes	Private	Urban	Very important	Less than 1year interval	Yes	Yes							Yes	Yes	Yes	Yes							Yes	Yes
256	Female	Mymensingh	Netrokona	Mother	35	Living with a spouse	Hindu	Urban	8	10	Housewife		Busienss Person		No	15000	6	3	1	9					Yes	Private	Urban	Very important	Less than 1year interval	Yes	Yes								Yes	Yes	Yes							Yes
257	Female	Mymensingh	Netrokona	Mother	35	Living with a spouse	Hindu	Urban	10	12	Housewife		Private Job		No	14000	7	5	2	18	9				Yes	Private	Urban	Very important	More than 1-2years interval	No										No
258	Female	Mymensingh	Netrokona	Mother	36	Living with a spouse	Hindu	Urban	10	12	Housewife		Busienss Person		No	15000	7	4	2	16	13				Yes	Private	Urban	Very important	2-5 years interval	No										No
259	Female	Mymensingh	Netrokona	Mother	38	Living with a spouse	Hindu	Urban	8	10	Housewife		Busienss Person		No	16000	7	3	1	15					Yes	Government	Urban	Very important	Less than 1year interval	Yes	Yes								Yes	Yes
260	Female	Mymensingh	Netrokona	Mother	39	Living with a spouse	Hindu	Urban	10	12	Housewife		Busienss Person		No	16000	6	4	2	18	15				Yes	Private	Urban	Very important	Less than 1year interval	Yes	Yes									Yes	Yes							Yes
261	Female	Mymensingh	Netrokona	Mother	40	Living with a spouse	Hindu	Urban	12	13	Housewife		Private Job		No	16000	5	3	1	13					Yes	Private	Urban	Very important	More than 1-2years interval	Yes	Yes							Yes	Yes	Yes	Yes							Yes	Yes
262	Female	Mymensingh	Netrokona	Mother	41	Living with a spouse	Hindu	Urban	12	13	Housewife		Private Job		No	18000	5	3	1	15					Yes	Private	Urban	Very important	More than 1-2years interval	Yes	Yes							Yes	Yes	Yes	Yes							Yes	Yes
263	Female	Mymensingh	Netrokona	Mother	38	Living with a spouse	Hindu	Urban	10	12	Housewife		Private Job		No	15000	5	3	1	15					Yes	Private	Urban	Very important	Less than 1year interval	Yes	Yes									Yes	Yes
264	Female	Mymensingh	Netrokona	Mother	42	Living with a spouse	Hindu	Urban		12	Housewife		Private Job		No	15000	7	5	2	15	8				Yes	Private	Urban	Very important	Less than 1year interval	Yes	Yes									Yes	Yes
265	Female	Mymensingh	Netrokona	Mother	36	Living with a spouse	Hindu	Urban	9	12	Housewife		Private Job		No	16000	5	3	1	13					Yes	Private	Urban	Very important	Less than 1year interval	Yes	Yes							Yes	Yes	Yes	Yes							Yes	Yes
266	Male	Mymensingh	Netrokona	Father	45	Living with a spouse	Hindu	Urban	13	9	Private Job		Housewife		No	15000	6	3	1	17					Yes	Private	Urban	Very important	More than 1-2years interval	No										No
267	Female	Mymensingh	Netrokona	Mother	36	Living with a spouse	Hindu	Urban	8	10	Housewife		Busienss Person		No	12000	5	3	1	9					Yes	Private	Urban	Very important	More than 1-2years interval	No										No
268	Female	Mymensingh	Netrokona	Mother	32	Living with a spouse	Hindu	Urban	10	12	Housewife		Private Job		No	16000	6	4	2	18	13				Yes	Private	Urban	Very important	More than 1-2years interval	Yes	Yes							Yes	Yes	Yes	Yes							Yes	Yes
269	Female	Mymensingh	Netrokona	Mother	35	Living with a spouse	Islam	Rural	5	10	Housewife		Agriculture		No	15000	4	2	1	8					Yes	Madrasha	Rural	Very important	Less than 1year interval	No										No
270	Female	Mymensingh	Netrokona	Mother	46	Living with a spouse	Islam	Rural	5	10	Housewife		Agriculture		No	14000	6	4	2	18	16				Yes	Private	Rural	Very important	Less than 1year interval	No										No
271	Female	Mymensingh	Netrokona	Mother	38	Living with a spouse	Islam	Rural	7	10	Housewife		Agriculture		No	15000	4	2	1	17					Yes	Government	Rural	Very important	Less than 1year interval	Yes	Yes									Yes	Yes
272	Female	Mymensingh	Netrokona	Mother	38	Living with a spouse	Islam	Rural	2	5	Housewife		Agriculture		No	14000	7	5	2	23	17				Yes	Private	Rural	Very important	Less than 1year interval	No										No
273	Female	Mymensingh	Netrokona	Mother	35	Living with a spouse	Islam	Rural	4	5	Housewife		Agriculture		No	12000	6	4	2	19	15				Yes	Private	Rural	Very important	Less than 1year interval	Yes	Yes								Yes	Yes	Yes								Yes
274	Female	Mymensingh	Netrokona	Mother	35	Living with a spouse	Islam	Rural	8	10	Housewife		Agriculture		No	15000	5	3	2	17	9				Yes	Private	Rural	Very important	Less than 1year interval	No										No
275	Female	Mymensingh	Netrokona	Mother	36	Living with a spouse	Islam	Rural	5	6	Housewife		Agriculture		No	12000	6	4	1	9					Yes	Private	Urban	Very important	More than 1-2years interval	Yes	Yes							Yes		Yes	Yes							Yes
276	Female	Mymensingh	Netrokona	Mother	45	Living with a spouse	Islam	Rural	5	10	Housewife		Agriculture		No	14000	7	5	2	21	15				Yes	Government	Rural	Very important	Less than 1year interval	No										No
277	Female	Mymensingh	Netrokona	Mother	42	Living with a spouse	Islam	Rural	5	7	Housewife		Busienss Person		No	15000	5	3	1	17					Yes	Government	Rural	Very important	Less than 1year interval	Yes	Yes									Yes	Yes
278	Female	Mymensingh	Netrokona	Mother	36	Living with a spouse	Islam	Rural	6	10	Housewife		Busienss Person		No	15000	5	3	1	18					Yes	Government	Rural	Very important	Less than 1year interval	No										No
279	Female	Mymensingh	Netrokona	Mother	36	Living with a spouse	Islam	Rural	5	10	Housewife		Agriculture		No	14000	6	4	2	17	9				Yes	Private	Rural	Very important	Less than 1year interval	Yes	Yes							Yes	Yes	Yes	Yes								Yes
280	Female	Mymensingh	Netrokona	Mother	39	Divorced	Islam	Rural	5	8	Housewife		Busienss Person		No	12000	5	3	2	21	13				Yes	Madrasha	Rural	Very important	Less than 1year interval	Yes	Yes									Yes	Yes
281	Female	Mymensingh	Netrokona	Mother	38	Living with a spouse	Islam	Rural	5	6	Housewife		Busienss Person		No	14000	6	3	1	15					Yes	Private	Rural	Very important	Less than 1year interval	Yes	Yes									Yes	Yes
282	Female	Mymensingh	Netrokona	Mother	38	Living with a spouse	Islam	Rural	5	7	Housewife		Agriculture		No	14000	5	3	1	13					Yes	Private	Rural	Very important	Less than 1year interval	Yes	Yes							Yes		Yes	Yes							Yes
283	Female	Mymensingh	Netrokona	Mother	35	Living with a spouse	Islam	Rural	5	8	Housewife		Agriculture		No	14000	5	3	1	15					Yes	Private	Rural	Very important	Less than 1year interval	Yes	Yes								Yes	Yes	Yes							Yes	Yes
284	Female	Mymensingh	Netrokona	Mother	38	Living with a spouse	Islam	Rural	8	10	Housewife		Agriculture		No	15000	5	3	1	17					Yes	Private	Rural	Very important	Less than 1year interval	Yes	Yes								Yes	Yes	Yes							Yes
285	Female	Mymensingh	Netrokona	Mother	39	Living with a spouse	Islam	Rural	7	10	Housewife		Agriculture		No	14000	7	5	2	17	13				Yes	Private	Rural	Very important	Less than 1year interval	No										No
286	Female	Dhaka	Dhaka South CC	Mother	38	Living with a spouse	Islam	Urban	16	16	Housewife		Private Job		No	50000	3	1	1	13					Yes	Private	Urban	Very important	More than 1-2years interval	No										No
287	Female	Dhaka	Dhaka South CC	Mother	42	Living with a spouse	Islam	Urban	16	16	Housewife		Busienss Person		No	50000	5	3	2	20	13				Yes	Private	Urban	Very important	Never	No										No
288	Female	Mymensingh	Netrokona	Mother	40	Living with a spouse	Islam	Rural	5	5	Housewife		Agriculture		No	15000	5	3	1	13					Yes	Private	Rural	Very important	More than 1-2years interval	Yes	Yes							Yes	Yes	Yes	Yes							Yes	Yes
289	Female	Mymensingh	Netrokona	Mother	39	Living with a spouse	Hindu	Rural	7	10	Housewife		Agriculture		No	14000	5	3	1	15					Yes	Private	Rural	Very important	Less than 1year interval	Yes	Yes								Yes	Yes	Yes							Yes
290	Female	Mymensingh	Netrokona	Mother	42	Living with a spouse	Islam	Rural	8	10	Housewife		Agriculture		No	15000	5	3	2	17	13				Yes	Private	Rural	Very important	Less than 1year interval	Yes	Yes							Yes	Yes	Yes	Yes							Yes	Yes
291	Female	Mymensingh	Netrokona	Mother	36	Living with a spouse	Islam	Rural	6	10	Housewife		Busienss Person		No	15000	6	3	1	17					Yes	Private	Rural	Very important	Less than 1year interval	Yes	Yes								Yes	Yes	Yes								Yes
292	Female	Dhaka	Dhaka South CC	Mother	42	Living with a spouse	Islam	Urban	16	16	Housewife		Busienss Person		No	50000	3	1	1	13					Yes	Private	Urban	Very important	Never	No										No
293	Female	Mymensingh	Netrokona	Mother	32	Living with a spouse	Islam	Rural	7	10	Housewife		Agriculture		No	12000	5	3	1	13					Yes	Private	Rural	Very important	Less than 1year interval	Yes	Yes								Yes	Yes	Yes
294	Female	Dhaka	Dhaka South CC	Mother	42	Living with a spouse	Islam	Urban	16	16	Housewife		Private Job		No	50000	4	2	1	13					Yes	Private	Urban	Very important	Less than 1year interval	No										No
295	Female	Dhaka	Dhaka South CC	Mother	42	Living with a spouse	Islam	Urban	16	16	Housewife		Busienss Person		No	50000	4	2	2	23	15				Yes	Private	Urban	Very important	More than 1-2years interval	No										No
296	Female	Dhaka	Dhaka South CC	Mother	43	Living with a spouse	Islam	Urban	16	16	Housewife		Busienss Person		No	40000	3	1	1	15					Yes	Private	Urban	Very important	Never	No										No
297	Female	Mymensingh	Netrokona	Mother	35	Living with a spouse	Islam	Rural	8	12	Housewife		Agriculture		No	15000	5	3	2	13	9				Yes	Private	Rural	Very important	Less than 1year interval	No										No
298	Female	Mymensingh	Netrokona	Mother	35	Living with a spouse	Islam	Rural	8	10	Housewife		Agriculture		No	14000	5	3	1	9					Yes	Private	Rural	Very important	Less than 1year interval	Yes	Yes									Yes	Yes							Yes	Yes
299	Male	Mymensingh	Netrokona	Father	41	Living with a spouse	Islam	Rural	5	12	Busienss Person		Private Job		Yes	15000	7	5	2	17	13				Yes	Private	Rural	Very important	Less than 1year interval	Yes	Yes							Yes	Yes	Yes	Yes								Yes
300	Female	Mymensingh	Netrokona	Mother	35	Living with a spouse	Islam	Rural	8	10	Housewife		Agriculture		No	15000	7	5	2	15	9				Yes	Private	Rural	Very important	Less than 1year interval	Yes	Yes							Yes	Yes	Yes	Yes							Yes	Yes
301	Female	Mymensingh	Netrokona	Mother	41	Living with a spouse	Islam	Rural	8	10	Housewife		Busienss Person		No	15000	5	3	1	17					Yes	Private	Rural	Very important	Less than 1year interval	No										No
302	Female	Dhaka	Dhaka South CC	Mother	35	Living with a spouse	Hindu	Urban	12	16	Housewife		Private Job		No	40000	4	2	2	14	11				Yes	Private	Urban	Very important	Never	No										No
303	Female	Dhaka	Dhaka South CC	Mother	32	Living with a spouse	Islam	Urban	12	16	Housewife		Private Job		No	50000	4	2	1	15					Yes	Private	Urban	Very important	More than 1-2years interval	No										No
304	Male	Mymensingh	Netrokona	Father	35	Living with a spouse	Islam	Rural	5	10	Private Job		Housewife		No	15000	5	3	1	17					Yes	Private	Rural	Very important	Less than 1year interval	No										No
305	Female	Dhaka	Dhaka South CC	Mother	45	Living with a spouse	Islam	Urban	16	16	Housewife		Private Job		No	50000	4	2	2	13	11				Yes	Private	Urban	Very important	Less than 1year interval	No										No
306	Female	Mymensingh	Netrokona	Mother	35	Living with a spouse	Islam	Rural	5	6	Housewife		Busienss Person		No	15000	6	3	1	15					Yes	Private	Rural	Very important	Less than 1year interval	No										No
307	Female	Mymensingh	Netrokona	Mother	36	Living with a spouse	Islam	Rural	5	6	Housewife		Agriculture		No	14000	3	1	1	19					Yes	Government	Urban	Very important	Less than 1year interval	Yes	Yes							Yes	Yes	Yes	Yes							Yes	Yes
308	Female	Dhaka	Dhaka South CC	Mother	35	Living with a spouse	Hindu	Urban	12	16	Housewife		Busienss Person		No	50000	3	1	1	10					Yes	Private	Urban	Very important	Never	No										No
309	Female	Dhaka	Dhaka South CC	Mother	44	Living with a spouse	Islam	Urban	12	16	Housewife		Busienss Person		No	50000	3	1	1	14					Yes	Private	Urban	Very important	Never	No										No
310	Male	Dhaka	Dhaka South CC	Father	44	Living with a spouse	Islam	Urban	16	16	Busienss Person		Housewife		No	50000	3	1	1	9					Yes	Private	Urban	Very important	Never	No										No
311	Female	Dhaka	Dhaka 0rth CC	Mother	38	Living with a spouse	Islam	Urban	16	16	Private Job		Governemnt Job		No	60000	5	3	1	12					Yes	Government	Urban	Very important	Less than 1year interval	Yes	Yes	No	No	No	Yes	No	No	Yes	Yes	Yes	Yes	No	No	No	No	No	Yes	Yes	Yes
312	Male	Dhaka	Dhaka 0rth CC	Father	45	Living with a spouse	Islam	Urban	15	12	Private Job		Housewife		No	45000	4	2	1	10					Yes	Private	Urban	Very important	Less than 1year interval	No										No
313	Male	Dhaka	Dhaka 0rth CC	Father	40	Living with a spouse	Islam	Urban	16	16	Governemnt Job		Governemnt Job		Yes	50000	6	3	2	12	9				Yes	Private	Urban	Very important	Less than 1year interval	Yes	Yes	Yes	No	No	Yes	No	Yes	Yes	Yes	Yes	Yes	Yes	No	No	Yes	No	No	Yes	No
314	Female	Dhaka	Dhaka 0rth CC	Mother	42	Living with a spouse	Islam	Urban	10	16	Housewife		Busienss Person		No	100000	7	3	1	15					Yes	Private	Urban	Very important	Less than 1year interval	No										No
315	Male	Dhaka	Dhaka 0rth CC	Father	40	Living with a spouse	Islam	Urban	15	10	Busienss Person		Housewife		No	45000	4	2	1	10					Yes	Private	Urban	Very important	More than 1-2years interval	No										No
316	Female	Dhaka	Dhaka 0rth CC	Mother	40	Living with a spouse	Islam	Urban	12	12	Housewife		Busienss Person		No	50000	5	5	2	15	9				Yes	Private	Urban	Very important	Less than 1year interval	No										No
317	Female	Dhaka	Dhaka 0rth CC	Mother	38	Living with a spouse	Islam	Urban	18	16	Private Job		Busienss Person		No	40000	3	1	1	9					Yes	Government	Urban	Very important	Less than 1year interval	Yes	Yes	No	No	No	Yes	No	No	Yes	No	Yes	Yes	No	No	No	Yes	No	No	Yes	No
318	Female	Dhaka	Dhaka 0rth CC	Mother	37	Living with a spouse	Islam	Urban	16	18	Private Job		Governemnt Job		No	50000	4	2	1	9					Yes	Private	Urban	Very important	Less than 1year interval	No										No
319	Male	Dhaka	Dhaka 0rth CC	Father	40	Living with a spouse	Islam	Urban	18	15	Governemnt Job		Housewife		Yes	40000	4	2	1	9					Yes	Private	Urban	Very important	Less than 1year interval	Yes	Yes	Yes	No	No	No	No	No	Yes	No	Yes	Yes	Yes	No	No	No	No	No	Yes	No
320	Female	Dhaka	Dhaka 0rth CC	Mother	38	Living with a spouse	Islam	Urban	12	15	Housewife		Busienss Person		No	40000	4	2	1	9					Yes	Private	Urban	Very important	Less than 1year interval	No										No
321	Female	Dhaka	Dhaka 0rth CC	Mother	36	Living with a spouse	Islam	Urban	18	18	Private Job		Private Job		No	80000	4	2	1	9					Yes	Private	Urban	Rather important	Less than 1year interval	No										No
322	Male	Dhaka	Dhaka 0rth CC	Father	42	Living with a spouse	Islam	Urban	18	16	Governemnt Job		Housewife		Yes	50000	5	2	1	10					Yes	Private	Urban	Very important	Less than 1year interval	Yes	Yes	Yes	No	No	Yes	No	No	Yes	No	Yes	Yes	Yes	No	No	No	No	No	Yes	No
323	Male	Dhaka	Dhaka 0rth CC	Father	43	Living with a spouse	Islam	Urban	15	12	Busienss Person		Housewife		No	60000	6	3	1	10					Yes	Private	Urban	Very important	Less than 1year interval	No										No
324	Female	Dhaka	Dhaka 0rth CC	Mother	36	Living with a spouse	Hindu	Urban	15	12	Housewife		Busienss Person		No	50000	7	3	2	16	11				Yes	Private	Urban	Rather important	Less than 1year interval	No										No
325	Female	Dhaka	Dhaka 0rth CC	Mother	40	Living with a spouse	Islam	Urban	12	16	Housewife		Governemnt Job		No	50000	7	3	2	18	13				Yes	Private	Urban	Very important	More than 1-2years interval	No										No
326	Female	Dhaka	Dhaka 0rth CC	Mother	39	Living with a spouse	Islam	Urban	12	16	Housewife		Busienss Person		No	50000	5	2	1	12					Yes	Private	Urban	Very important	Less than 1year interval	No										No
327	Female	Dhaka	Dhaka 0rth CC	Mother	38	Living with a spouse	Islam	Urban	16	16	Private Job		Private Job		No	60000	7	3	1	15					Yes	Private	Urban	Very important	Less than 1year interval	No										No
328	Male	Dhaka	Dhaka 0rth CC	Father	40	Living with a spouse	Islam	Urban	18	15	Governemnt Job		Housewife		Yes	45000	5	2	1	14					Yes	Private	Urban	Very important	Less than 1year interval	Yes	Yes	Yes	No	No	No	No	No	Yes	No	Yes	Yes	Yes	No	No	No	No	No	Yes	No
329	Female	Dhaka	Dhaka 0rth CC	Mother	37	Living with a spouse	Hindu	Urban	16	16	Governemnt Job		Governemnt Job		No	50000	5	2	1	10					Yes	Private	Urban	Rather important	Less than 1year interval	Yes	No	Yes	No	No	Yes	No	No	No	No	Yes	No	Yes	No	No	Yes	No	No	Yes	No
330	Female	Dhaka	Dhaka 0rth CC	Mother	38	Living with a spouse	Islam	Urban	16	16	Housewife		Private Job		No	50000	4	2	2	13	9				Yes	Private	Urban	Very important	More than 1-2years interval	No										No
331	Male	Chattogram	Lakshmipur	Father	40	Living with a spouse	Islam	Rural	18	18	Governemnt Job		Governemnt Job		Yes	55000	6	2	1	10					Yes	Government	Rural	Very important	Less than 1year interval	Yes	No	Yes	No	No	No	No	Yes	Yes	No	Yes	No	Yes	No	No	No	No	Yes	Yes	No
332	Female	Chattogram	Chattogram	Mother	36	Living with a spouse	Islam	Rural	10	12	Housewife		Busienss Person		No	30000	7	2	2	22	13				Yes	Government	Rural	Very important	Never	No										No
333	Female	Chattogram	Chattogram	Mother	40	Living with a spouse	Islam	Rural	5	10	Housewife		Busienss Person		No	30000	7	3	2	18	12				Yes	Government	Rural	Very important	Never	No										No
334	Female	Chattogram	Chattogram	Mother	32	Living with a spouse	Hindu	Urban	10	10	Housewife		Busienss Person		No	35000	6	2	2	11	6				Yes	Government	Urban	Very important	More than 1-2years interval	No										No
335	Female	Chattogram	Chattogram	Mother	30	Living with a spouse	Hindu	Urban	10	10	Housewife		Busienss Person		No	20000	12	2	1	10					Yes	Government	Urban	Very important	Never	No										No
336	Female	Chattogram	Chattogram CC	Mother	40	Living with a spouse	Hindu	Urban	8	5	Housewife		8	Garments worker	No	15000	8	3	2	20	13				Yes	Government	Urban	Very important	Never	No										No
337	Female	Chattogram	Chattogram	Mother	32	Living with a spouse	Hindu	Urban	10	5	Housewife		Busienss Person		No	20000	10	2	1	10					Yes	Government	Urban	Very important	Never	No										No
338	Female	Chattogram	Cox's Bazar	Mother	44	Living with a spouse	Islam	Rural	7	10	Housewife		8	Day labour	No	15000	6	3	2	12	7				Yes	Madrasha	Rural	Very important	Less than 1year interval	No										No
339	Female	Chattogram	Cox's Bazar	Mother	36	Living with a spouse	Islam	Rural	8	5	Housewife		Agriculture		No	20000	7	3	1	10					Yes	Madrasha	Rural	Very important	Less than 1year interval	No										No
340	Female	Mymensingh	Netrokona	Mother	45	Living with a spouse	Islam	Rural	8	10	Housewife		Agriculture		No	15000	5	3	2	16	12				Yes	Private	Rural	Very important	Never	Yes	Yes							Yes		Yes	Yes							Yes
341	Female	Mymensingh	Netrokona	Mother	36	Living with a spouse	Islam	Rural	7	10	Housewife		Agriculture		No	12000	6	4	2	15	9				Yes	Private	Rural	Very important	Less than 1year interval	Yes								Yes	Yes	Yes								Yes	Yes
342	Female	Mymensingh	Netrokona	Mother	42	Living with a spouse	Islam	Rural	5	10	Housewife		Busienss Person		No	14000	7	5	2	23	15				Yes	Private	Semi-urban	Very important	More than 1-2years interval	No										No
343	Female	Mymensingh	Netrokona	Mother	34	Living with a spouse	Islam	Rural	5	8	Housewife		Agriculture		No	12000	7	4	1	9					Yes	Private	Rural	Very important	Less than 1year interval	No										No
344	Female	Mymensingh	Netrokona	Mother	34	Living with a spouse	Islam	Rural	6	7	Housewife		Agriculture		No	14000	7	3	1	16					Yes	Private	Rural	Very important	Less than 1year interval	Yes	Yes									Yes	Yes
345	Female	Mymensingh	Netrokona	Mother	36	Living with a spouse	Islam	Rural	6	8	Housewife		Busienss Person		No	15000	6	4	2	17	9				Yes	Private	Rural	Very important	Less than 1year interval	Yes	Yes								Yes	Yes	Yes								Yes
346	Female	Mymensingh	Netrokona	Mother	37	Living with a spouse	Islam	Rural	5	8	Housewife		Agriculture		No	16000	4	2	1	7					Yes	Madrasha	Rural	Very important	Less than 1year interval	No										No
347	Female	Mymensingh	Netrokona	Mother	37	Living with a spouse	Islam	Rural	4	10	Housewife		Agriculture		No	15000	5	3	1	15					Yes	Madrasha	Rural	Very important	Less than 1year interval	Yes	Yes							Yes		Yes	Yes							Yes	Yes
348	Female	Mymensingh	Netrokona	Mother	38	Living with a spouse	Islam	Rural	7	10	Housewife		Busienss Person		No	16000	5	3	2	13	9				No			Very important	Less than 1year interval	Yes	Yes									Yes	Yes
349	Female	Mymensingh	Netrokona	Mother	39	Living with a spouse	Islam	Rural	5	12	Housewife		Busienss Person		No	15000	5	3	1	15					Yes	Private	Rural	Very important	More than 1-2years interval	No										No
350	Female	Mymensingh	Netrokona	Mother	39	Living with a spouse	Islam	Rural	6	10	Housewife		Busienss Person		No	15000	7	4	2	15	7				Yes	Private	Rural	Very important	Less than 1year interval	Yes	Yes								Yes	Yes	Yes								Yes
351	Female	Mymensingh	Netrokona	Mother	38	Living with a spouse	Hindu	Rural	6	10	Housewife		Busienss Person		No	15000	5	3	1	13					Yes	Private	Rural	Very important	Less than 1year interval	No										No
352	Female	Chattogram	Cox's Bazar	Mother	35	Living with a spouse	Islam	Rural	5	8	Housewife		8	Auto rickshaw driver	No	15000	7	3	2	11	5				Yes	Madrasha	Rural	Very important	Less than 1year interval	No										No
353	Male	Chattogram	Cox's Bazar	Father	37	Living with a spouse	Islam	Urban	16	16	Private Job		Housewife		Yes	130000	3	1	1	10					Yes	Private	Urban	Very important	Less than 1year interval	Yes	No	No	Yes	Yes	No	No	Yes	Yes	Yes	Yes	No	No	Yes	Yes	No	No	Yes	Yes	Yes
354	Male	Chattogram	Cox's Bazar	Father	40	Living with a spouse	Islam	Urban	14	14	Private Job		Housewife		No	55000	4	2	1	12					Yes	Private	Urban	Very important	Less than 1year interval	No										Yes	No	No	Yes	Yes	No	No	No	Yes	Yes
355	Male	Chattogram	Cox's Bazar	Father	42	Living with a spouse	Islam	Urban	16	14	Private Job		Housewife		No	70000	4	2	1	13					Yes	Government	Urban	Very important	Less than 1year interval	No										Yes	No	No	Yes	Yes	No	No	No	Yes	No
356	Male	Chattogram	Cox's Bazar	Father	44	Living with a spouse	Islam	Semi-urban	14	14	Private Job		Housewife		No	55000	6	2	1	12					Yes	Government	Semi-urban	Very important	Less than 1year interval	No										Yes	No	No	Yes	Yes	No	No	No	No	No
357	Female	Chattogram	Cox's Bazar	Mother	38	Living with a spouse	Islam	Semi-urban	14	14	Private Job		Private Job		No	50000	4	2	1	10					Yes	Private	Semi-urban	Very important	Less than 1year interval	No										No
358	Female	Chattogram	Cox's Bazar	Mother	46	Divorced	Hindu	Urban	16	16	Private Job		Private Job		No	55000	2	1	1	13					Yes	Private	Urban	Very important	Less than 1year interval	No										No
359	Female	Dhaka	Dhaka South CC	Mother	44	Living with a spouse	Islam	Urban	12	16	Housewife		Busienss Person		No	40000	6	4	4	26	22	18	15		Yes	Private	Urban	Very important	More than 1-2years interval	No										No
360	Female	Dhaka	Dhaka South CC	Mother	42	Living with a spouse	Islam	Urban	18	16	Housewife		Busienss Person		No	50000	4	2	2	11	13				Yes	Private	Urban	Very important	More than 5 years interval	No										No
361	Male	Chattogram	Cox's Bazar	Father	45	Living with a spouse	Islam	Rural	10	8	Agriculture		Housewife		No	25000	6	2	1	12					Yes	Madrasha	Rural	Very important	Less than 1year interval	No										No
362	Female	Dhaka	Dhaka South CC	Mother	40	Living with a spouse	Hindu	Urban	16	18	Housewife		Governemnt Job		No	50000	4	2	2	19	14				Yes	Private	Urban	Very important	2-5 years interval	No										No
363	Female	Dhaka	Dhaka 0rth CC	Mother	37	Living with a spouse	Hindu	Urban	15	15	Housewife		Private Job		No	40000	5	2	1						Yes	Private	Urban	Very important	Less than 1year interval	No										No
364	Female	Dhaka	Dhaka South CC	Mother	33	Living with a spouse	Islam	Urban	16	16	Housewife		Busienss Person		No	30000	3	1	1	11					Yes	Private	Urban	Very important	Never	No										No
365	Female	Chattogram	Lakshmipur	Mother	38	Living with a spouse	Islam	Rural	12	12	Governemnt Job		Busienss Person		Yes	45000	4	2	1	14					Yes	Government	Rural	Very important	Less than 1year interval	Yes							Yes		Yes	No
366	Female	Dhaka	Dhaka 0rth CC	Mother	36	Living with a spouse	Islam	Urban	16	16	Governemnt Job		Governemnt Job		Yes	60000	4	2	1	9					Yes	Private	Urban	Very important	Less than 1year interval	Yes	Yes	Yes	No	No	No	No	No	Yes	Yes	Yes	Yes	Yes	No	No	No	No	No	Yes	Yes
367	Male	Dhaka	Dhaka South CC	Father	40	Living with a spouse	Islam	Urban	12	10	Busienss Person		Housewife		No	30000	5	2	1	11					Yes	Government	Urban	Very important	Never	No										No
368	Female	Dhaka	Dhaka 0rth CC	Mother	38	Living with a spouse	Hindu	Urban	16	16	Private Job		Busienss Person		No	50000	6	3	1	10					Yes	Private	Urban	Rather important	Less than 1year interval	No										No
369	Female	Mymensingh	Netrokona	Mother	42	Living with a spouse	Hindu	Rural	5	10	Housewife		Busienss Person		No	15000	5	3	1	17					Yes	Private	Rural	Very important	Never	Yes				Yes					Yes	Yes				Yes					Yes
370	Male	Dhaka	Dhaka South CC	Father	35	Living with a spouse	Islam	Urban	10	10	Busienss Person		Housewife		No	20000	3	1	1	9					Yes	Government	Urban	Very important	Never	No										No
371	Male	Dhaka	Dhaka	Father	43	Living with a spouse	Islam	Urban	19	2007	Private Job		Housewife		No	50000	6	4	2	15	10				Yes	Private	Urban	Rather important	2-5 years interval	No										No
372	Female	Dhaka	Dhaka	Mother	30	Living with a spouse	Islam	Urban	16	2010	Housewife		Private Job		No	100000	4	2	1	9					Yes	Private	Urban	Very important	More than 5 years interval	No										No
373	Female	Dhaka	Dhaka 0rth CC	Mother	35	Living with a spouse	Hindu	Urban	15	16	Housewife		Private Job		No	60000	6	2	2	10	7				Yes	Private	Urban	Rather important	Less than 1year interval	No										No
374	Female	Mymensingh	Netrokona	Mother	43	Living with a spouse	Islam	Rural	6	7	Housewife		Agriculture		No	15000	5	3	1	9					Yes	Private	Rural	Very important	Never	No										No
375	Male	Dhaka	Dhaka South CC	Father	40	Living with a spouse	Islam	Urban	16	16	Private Job		Housewife		No	50000	4	2	1	10					Yes	Private	Urban	Very important	More than 1-2years interval	No										No
376	Female	Mymensingh	Netrokona	Mother	35	Living with a spouse	Hindu	Rural	6	10	Housewife		Agriculture		No	16000	6	4	2	17	9				Yes	Private	Rural	Very important	Less than 1year interval	Yes	Yes			Yes				Yes	Yes	Yes	Yes			Yes				Yes	Yes
377	Female	Dhaka	Dhaka 0rth CC	Mother	40	Living with a spouse	Islam	Urban	12	15	Housewife		Busienss Person		No	70000	6	3	1	12					Yes	Private	Urban	Very important	More than 1-2years interval	No										No
378	Male	Dhaka	Dhaka 0rth CC	Father	42	Living with a spouse	Islam	Urban	18	15	Private Job		Housewife		No	50000	4	2	1	10					Yes	Private	Urban	Very important	Less than 1year interval	No										No
379	Female	Dhaka	Dhaka South CC	Mother	45	Widowed	Islam	Urban	18	18	Governemnt Job		Governemnt Job		Yes	60000	3	2	1	15					Yes	Private	Urban	Very important	Less than 1year interval	Yes	Yes	No	No	No	No	No	No	No	No	Yes	Yes	No	No	No	No	No	No	No	No
380	Female	Mymensingh	Netrokona	Mother	41	Living with a spouse	Hindu	Rural	6	12	Housewife		Busienss Person		No	16000	5	3	1	13					Yes	Private	Rural	Very important	Less than 1year interval	Yes	Yes			Yes				Yes	Yes	Yes	Yes			Yes				Yes	Yes
381	Female	Dhaka	Dhaka South CC	Mother	42	Living with a spouse	Islam	Urban	12	16	Housewife		Busienss Person		No	50000	5	2	1	13					Yes	Private	Urban	Very important	Never	No										No
382	Female	Mymensingh	Netrokona	Mother	36	Living with a spouse	Hindu	Rural	5	16	Housewife		Private Job		No	18000	5	3	2	18	15				Yes	Private	Rural	Very important	Less than 1year interval	Yes	Yes							Yes		Yes	Yes							Yes
383	Male	Dhaka	Dhaka 0rth CC	Father	47	Living with a spouse	Islam	Urban	16	12	Private Job		Housewife		Yes	60000	5	2	2	18	12				Yes	Private	Urban	Very important	Less than 1year interval	Yes	Yes	Yes	No	No	No	Yes	Yes	Yes	Yes	Yes	Yes	Yes	No	No	No	Yes	Yes	Yes	No
384	Female	Mymensingh	Netrokona	Mother	39	Living with a spouse	Hindu	Rural	6	13	Housewife		Private Job		No	18000	7	5	2	17	13				Yes	Private	Rural	Very important	Never	No										No
385	Female	Dhaka	Dhaka South CC	Mother	40	Living with a spouse	Islam	Urban	16	16	Busienss Person		Private Job		No	60000	3	1	1	1					Yes	Private	Urban	Very important	More than 1-2years interval	No										No
386	Female	Dhaka	Dhaka South CC	Mother	35	Living with a spouse	Hindu	Urban	12	16	Housewife		Governemnt Job		No	40000	4	2	2	13	10				Yes	Private	Urban	Very important	Never	No										No
387	Female	Mymensingh	Netrokona	Mother	49	Living with a spouse	Hindu	Rural	10	13	Housewife		Private Job		No	14000	5	3	1	12					Yes	Private	Rural	Very important	Less than 1year interval	No										No
388	Female	Dhaka	Dhaka 0rth CC	Mother	38	Divorced	Hindu	Urban	18	18	Private Job		Busienss Person		No	40000	3	2	1	10					Yes	Private	Urban	Neither important 0r unimportant	Less than 1year interval	No										No
389	Female	Dhaka	Dhaka South CC	Mother	45	Living with a spouse	Islam	Urban	16	16	Housewife		Private Job		No	50000	4	2	2	12	10				Yes	Private	Urban	Very important	Less than 1year interval	No										No
390	Female	Dhaka	Dhaka 0rth CC	Mother	37	Living with a spouse	Hindu	Urban	12	15	Housewife		Private Job		No	40000	6	2	1	12					Yes	Private	Urban	Very important	Less than 1year interval	No										No
391	Female	Dhaka	Dhaka 0rth CC	Mother	39	Living with a spouse	Islam	Urban	16	16	Governemnt Job		Governemnt Job		No	60000	7	3	2	17	12				Yes	Private	Urban	Very important	Less than 1year interval	No										No
392	Female	Dhaka	Dhaka 0rth CC	Mother	39	Living with a spouse	Hindu	Urban	15	15	Housewife		Private Job		No	40000	4	2	1	15					Yes	Private	Urban	Very important	Less than 1year interval	No										No
393	Male	Dhaka	Dhaka 0rth CC	Father	40	Living with a spouse	Islam	Urban	16	15	Private Job		Housewife		No	50000	5	2	1	13					Yes	Private	Urban	Very important	Less than 1year interval	Yes	No	Yes	No	No	Yes	No	No	Yes	Yes	Yes	No	Yes	No	No	Yes	No	No	Yes	Yes
394	Male	Dhaka	Dhaka 0rth CC	Father	38	Living with a spouse	Islam	Urban	16	16	Private Job		Housewife		No	50000	4	2	1	10					Yes	Private	Urban	Very important	Less than 1year interval	No										No
395	Male	Dhaka	Dhaka 0rth CC	Father	40	Living with a spouse	Islam	Urban	15	12	Private Job		Housewife		Yes	40000	4	2	1	9					Yes	Private	Urban	Very important	Less than 1year interval	Yes	No	Yes	No	No	No	No	No	No	No	Yes	No	Yes	No	No	No	No	No	No	No
396	Male	Dhaka	Dhaka 0rth CC	Father	42	Living with a spouse	Islam	Urban	15	12	Busienss Person		Housewife		No	60000	6	2	1	12					Yes	Private	Urban	Very important	Less than 1year interval	No										No
397	Female	Dhaka	Dhaka 0rth CC	Mother	38	Living with a spouse	Hindu	Urban	16	16	Private Job		Private Job		Yes	60000	5	2	2	12	6				Yes	Private	Urban	Very important	Less than 1year interval	Yes	Yes	Yes	No	No	No	No	No	No	No	Yes	Yes	Yes	No	No	No	No	No	No	No
398	Female	Mymensingh	Netrokona	Mother	45	Living with a spouse	Hindu	Rural	8	10	Housewife		Busienss Person		No	16000	5	3	1	13					Yes	Private	Rural	Rather important	Never	Yes	Yes			Yes				Yes	Yes	Yes	Yes		Yes					Yes	Yes
399	Female	Dhaka	Dhaka 0rth CC	Mother	35	Living with a spouse	Islam	Urban	16	16	Housewife		Governemnt Job		No	50000	4	1	1	9					Yes	Private	Urban	Very important	Less than 1year interval	No										No
400	Female	Dhaka	Dhaka 0rth CC	Mother	36	Living with a spouse	Islam	Urban	15	16	Housewife		Governemnt Job		No	50000	4	2	1	10					Yes	Private	Urban	Very important	Less than 1year interval	No										No
401	Female	Dhaka	Dhaka 0rth CC	Mother	38	Living with a spouse	Islam	Urban	15	15	Housewife		Busienss Person		No	40000	5	2	1	11					Yes	Private	Urban	Very important	Less than 1year interval	No										No
402	Male	Dhaka	Dhaka 0rth CC	Father	42	Living with a spouse	Islam	Rural	12	10	Busienss Person		Housewife		No	70000	8	3	1	12					Yes	Private	Urban	Very important	More than 1-2years interval	No										No
403	Female	Chattogram	Chattogram	Mother	34	Living with a spouse	Hindu	Urban	10	10	Housewife		Busienss Person		No	20000	13	2	1	12					Yes	Government	Urban	Very important	Never	No										No
404	Female	Chattogram	Chattogram CC	Mother	36	Living with a spouse	Hindu	Urban	12	16	Housewife		Busienss Person		No	40000	10	2	1	13					Yes	Private	Urban	Very important	More than 1-2years interval	No										No
405	Female	Chattogram	Chattogram CC	Mother	31	Living with a spouse	Hindu	Semi-urban	10	10	Housewife		Busienss Person		No	40000	8	2	1	10					Yes	Private	Semi-urban	Very important	Never	No										No
406	Female	Chattogram	Chattogram CC	Mother	33	Living with a spouse	Hindu	Urban	12	16	Housewife		Busienss Person		No	30000	10	2	1	13					Yes	Private	Urban	Very important	More than 1-2years interval	No										No
407	Female	Chattogram	Chattogram	Mother	40	Living with a spouse	Islam	Rural	5	8	Housewife		Agriculture		No	20000	7	4	3	23	18	12			Yes	Madrasha	Rural	Very important	Never	No										No
408	Female	Dhaka	Dhaka South CC	Mother	45	Living with a spouse	Islam	Urban	12	16	Housewife		Busienss Person		No	50000	5	3	1	15					Yes	Private	Urban	Very important	Never	No										No
409	Female	Chattogram	Chattogram CC	Mother	41	Divorced	Islam	Urban	17	17	Private Job		Governemnt Job		No	40000	4	2	2	18	10				Yes	Private	Urban	Very important	More than 1-2years interval	No										No
410	Female	Chattogram	Chattogram CC	Mother	38	Living with a spouse	Islam	Urban	17	17	Housewife		Governemnt Job		No	70000	4	2	2	11	5				Yes	Private	Urban	Very important	More than 1-2years interval	No										No
411	Male	Dhaka	Dhaka South CC	Father	51	Living with a spouse	Hindu	Urban	16	10	Private Job		Housewife		No	80000	5	2	1	13					Yes	Private	Urban	Very important	Never	No										Yes								Yes
412	Male	Dhaka	Dhaka South CC	Father	47	Living with a spouse	Hindu	Urban	16	18	Busienss Person		Housewife		No	40000	4	2	2	13	7				Yes	Government	Urban	Very important	Never	No										No
414	Female	Chattogram	Chattogram CC	Mother	36	Living with a spouse	Islam	Urban	17	17	Governemnt Job		Private Job		No	60000	6	2	1	10					Yes	Private	Urban	Very important	More than 1-2years interval	No										No
415	Female	Dhaka	Dhaka South CC	Mother	36	Prefer not to say	Islam	Urban	18	18	Governemnt Job		Private Job		No	100000	7	1	1	13					Yes	Private	Urban	Very important	Less than 1year interval	Yes	Yes									Yes	Yes
416	Female	Chattogram	Chattogram CC	Mother	35	Living with a spouse	Islam	Urban	16	16	Others	Doctor	Private Job		Yes	80000	5	1	1	9					Yes	Private	Urban	Very important	More than 1-2years interval	Yes	Yes	No	Yes	No	No	No	Yes	Yes	No	Yes	Yes	No	Yes	No	No	Yes	No	Yes	No
417	Female	Chattogram	Chattogram CC	Mother	35	Living with a spouse	Islam	Urban	17	17	Others	Doctor	Governemnt Job		Yes	70000	9	3	1	10					Yes	Private	Urban	Very important	More than 1-2years interval	Yes	Yes	No	Yes	No	No	No	Yes	Yes	No	Yes	Yes	No	Yes	No	No	Yes	Yes	Yes	No
418	Female	Chattogram	Chattogram CC	Mother	35	Living with a spouse	Islam	Urban	21	17	Others	Doctor	Private Job		Yes	80000	4	1	1	9					Yes	Private	Urban	Very important	More than 1-2years interval	Yes	Yes	No	Yes	No	No	No	Yes	No	No	Yes	Yes	No	Yes	No	No	No	No	No	No
419	Female	Dhaka	Dhaka South CC	Mother	37	Living with a spouse	Islam	Urban	18	18	Governemnt Job		Governemnt Job		No	80000	4	2	1	9					Yes	Private	Urban	Very important	Never	Yes	Yes									Yes	Yes
420	Female	Dhaka	Dhaka South CC	Mother	31	Living with a spouse	Hindu	Urban	18	18	Housewife		Private Job		No	70000	3	1	1	9					Yes	Private	Urban	Very important	Never	Yes		Yes								Yes		Yes
421	Male	Dhaka	Dhaka South CC	Father	50	Living with a spouse	Islam	Urban	18	18	Private Job		Housewife		No	200000	4	2	2	18	9				Yes	Private	Urban	Very important	More than 1-2years interval	Yes	Yes									Yes	Yes
422	Female	Dhaka	Dhaka South CC	Mother	42	Living with a spouse	Hindu	Urban	18	16	Housewife		Busienss Person		No	80000	4	2	1	10					Yes	Private	Urban	Very important	Never	No										No
423	Female	Dhaka	Dhaka South CC	Mother	44	Living with a spouse	Hindu	Urban	16	16	Housewife		Busienss Person		No	40000	4	2	2	18	10				Yes	Government	Urban	Very important	Never	Yes	Yes									No
424	Male	Dhaka	Dhaka South CC	Father	56	Living with a spouse	Hindu	Urban	16	12	Private Job		Housewife		No	50000	3	1	1	15					Yes	Private	Urban	Very important	Never	No										No
425	Female	Dhaka	Dhaka South CC	Mother	44	Living with a spouse	Hindu	Urban	18	18	Housewife		Governemnt Job		No	40000	3	1	1	13					Yes	Private	Urban	Very important	Never	No										No
426	Male	Dhaka	Dhaka South CC	Father	52	Living with a spouse	Hindu	Urban	16	16	Private Job		Housewife		No	30000	4	2	1	9					Yes	Private	Urban	Very important	Never	No										No
427	Female	Dhaka	Dhaka South CC	Mother	35	Living with a spouse	Hindu	Urban	18	18	Private Job		Busienss Person		No	50000	4	2	2	11	6				Yes	Private	Urban	Very important	Never	No										No
428	Female	Chattogram	Chattogram	Mother	40	Living with a spouse	Islam	Semi-urban	5	8	Others	House maid	8	Rickshaw poller	No	12000	6	4	2	18	15				Yes	Madrasha	Semi-urban	Very important	Never	No										No
429	Female	Chattogram	Chattogram	Mother	45	Living with a spouse	Hindu	Rural	12	12	Housewife		Agriculture		No	15000	5	3	3	25	22	15			Yes	Government	Rural	Very important	Never	No										No
430	Female	Chattogram	Feni	Mother	33	Living with a spouse	Hindu	Urban	12	16	Housewife		Busienss Person		No	50000	5	2	1	1					Yes	Private	Urban	Very important	More than 1-2years interval	No										No
431	Female	Chattogram	Chattogram	Mother	37	Living with a spouse	Hindu	Semi-urban	12	16	Housewife		Private Job		No	30000	6	2	1	13					Yes	Private	Semi-urban	Very important	Never	No										No
432	Female	Dhaka	Dhaka South CC	Mother	38	Living with a spouse	Hindu	Urban	10	16	Housewife		Busienss Person		No	50000	10	3	3	21	15	9			Yes	Government	Urban	Very important	Never	No										No
433	Male	Dhaka	Dhaka South CC	Father	42	Living with a spouse	Hindu	Urban	18	18	Private Job		Housewife		No	200000	4	2	1	11					Yes	Private	Urban	Very important	Never	No										No
434	Female	Dhaka	Dhaka South CC	Mother	40	Living with a spouse	Hindu	Urban	18	16	Governemnt Job		Private Job		No	60000	4	2	1	10					Yes	Private	Urban	Very important	Never	No										Yes	Yes
435	Female	Chattogram	Lakshmipur	Mother	30	Living with a spouse	Islam	Rural	10	6	Housewife		8	Rice meal labour	No	20000	5	2	1	11					Yes	Madrasha	Rural	Very important	Never	No										No
436	Female	Chattogram	Lakshmipur	Mother	28	Living with a spouse	Hindu	Rural	5	5	Housewife		Busienss Person		No	10000	4	2	2	12	7				Yes	Private	Rural	Very important	Less than 1year interval	Yes	No	No	No	Yes	No	No	No	No	Yes	Yes	No	No	No	Yes	No	No	No	No	Yes
437	Male	Chattogram	Lakshmipur	Father	40	Living with a spouse	Hindu	Rural	5	8	Busienss Person		Housewife		No	10000	4	2	1	15					Yes	Private	Rural	Very important	Never	Yes							Yes		Yes	Yes									Yes
438	Female	Chattogram	Lakshmipur	Mother	31	Living with a spouse	Hindu	Rural	10	12	Housewife		Private Job		No	15000	11	3	2	12	9				Yes	Government	Rural	Very important	More than 1-2years interval	No										No
439	Female	Chattogram	Lakshmipur	Mother	29	Living with a spouse	Hindu	Rural	8	10	Housewife		8	Unemployed	No		5	3	3	11	5	2			Yes	Government	Rural	Very important	Never	No										No
440	Female	Chattogram	Lakshmipur	Mother	38	Living with a spouse	Hindu	Rural	12	4	Housewife		Busienss Person		No	15000	6	3	3	21	15	12			Yes	Government	Rural	Very important	Never	Yes	Yes									No
441	Female	Chattogram	Lakshmipur	Mother	35	Living with a spouse	Hindu	Rural	9	7	Housewife		Busienss Person		No	15000	5	2	1	9					Yes	Government	Rural	Very important	Less than 1year interval	No										No
442	Female	Chattogram	Lakshmipur	Mother	40	Living with a spouse	Hindu	Rural	5	10	Housewife		Busienss Person		No	25000	5	2	1	9					Yes	Government	Rural	Very important	Never	No										No
443	Female	Chattogram	Lakshmipur	Mother	25	Living with a spouse	Islam	Rural	12	12	Housewife		8	Driver	No	30000	5	2	1	11					Yes	Madrasha	Rural	Very important	Never	Yes				Yes						No
444	Female	Chattogram	Lakshmipur	Mother	41	Living with a spouse	Hindu	Rural	10	0	Housewife		Busienss Person		No	20000	5	3	2	21	12				Yes	Government	Rural	Very important	Less than 1year interval	No										No
445	Female	Chattogram	Lakshmipur	Mother	36	Living with a spouse	Islam	Rural	10	6	Housewife		8	Barber	No	30000	4	2	1	14					Yes	Private	Rural	Very important	Never	No										No
446	Female	Chattogram	Lakshmipur	Mother	36	Living with a spouse	Islam	Rural	10	6	Housewife		8	Driver	No	10000	6	3	2	15	10				Yes	Government	Rural	Very important	Never	No										No
447	Female	Dhaka	Dhaka South CC	Mother	35	Living with a spouse	Hindu	Urban	12	16	Housewife		Private Job		No	40000	4	2	2	10	5				Yes	Private	Urban	Very important	Never	No										No
448	Female	Chattogram	Lakshmipur	Mother	36	Widowed	Islam	Rural	10	6	Others	Servant	8	6	No	5000	6	5	4	16	14	10	5		Yes	Government	Rural	Very important	Never	No										No
449	Female	Chattogram	Lakshmipur	Mother	40	Living without a spouse	Islam	Rural	8	7	Housewife		8	Driver	No	15000	5	2	1	13					Yes	Private	Rural	Very important	Never	No										No
450	Female	Dhaka	Dhaka South CC	Mother	35	Living with a spouse	Hindu	Urban	12	12	Housewife		Busienss Person		No	50000	5	2	2	15	11				Yes	Private	Urban	Very important	Never	No										No
451	Female	Chattogram	Lakshmipur	Mother	40	Living with a spouse	Islam	Rural	17	6	Housewife		Agriculture		No	10000	4	3	2	19	13				Yes	Private	Rural	Very important	Never	No										No
452	Female	Chattogram	Lakshmipur	Mother	33	Living with a spouse	Islam	Rural	10	16	Housewife		Private Job		No	20000	5	3	1	9					Yes	Government	Rural	Very important	Never	No										No
453	Female	Chattogram	Lakshmipur	Mother	32	Living with a spouse	Islam	Rural	12	16	Housewife		Governemnt Job		No	25000	6	3	1	13					Yes	Private	Rural	Very important	More than 1-2years interval	No										No
454	Female	Chattogram	Lakshmipur	Mother	38	Living with a spouse	Hindu	Rural	5	4	Housewife		Agriculture		No	10000	6	2	1	12					Yes	Government	Rural	Very important	Never	No										No
455	Female	Chattogram	Lakshmipur	Mother	42	Widowed	Islam	Rural	5	3	Housewife		8	Barber	No	10000	4	3	1	12					Yes	Private	Rural	Very important	Never	No										No
456	Female	Dhaka	Dhaka South CC	Mother	38	Living with a spouse	Hindu	Urban	18	18	Housewife		Governemnt Job		No	50000	10	2	1	15					Yes	Government	Urban	Very important	Never	No										No
457	Female	Chattogram	Lakshmipur	Mother	37	Living with a spouse	Islam	Rural	10	9	Housewife		8	6	No	30000	5	3	1	10					Yes	Government	Rural	Very important	Never	No										No
458	Female	Chattogram	Lakshmipur	Mother	30	Living with a spouse	Islam	Rural	12	18	Housewife		Busienss Person		No	15000	5	2	1	11					Yes	Private	Rural	Very important	2-5 years interval	No										No
459	Female	Dhaka	Dhaka South CC	Mother	34	Living with a spouse	Hindu	Urban	18	18	Housewife		Private Job		No	80000	4	2	1	9					Yes	Private	Urban	Very important	Never	No										No
460	Female	Chattogram	Lakshmipur	Mother	40	Living with a spouse	Islam	Rural	5	3	Housewife		Busienss Person		No	20000	7	5	3	20	13	9			Yes	Government	Rural	Very important	Never	No										No
461	Female	Dhaka	Dhaka South CC	Mother	39	Living with a spouse	Hindu	Urban	18	18	Governemnt Job		Private Job		No	100000	4	2	1	9					Yes	Private	Urban	Very important	Less than 1year interval	Yes	Yes									Yes	Yes
462	Female	Chattogram	Lakshmipur	Mother	34	Living with a spouse	Islam	Rural	10	7	Housewife		Agriculture		No	10000	4	2	1	9					Yes	Private	Rural	Very important	Never	No										No
463	Male	Dhaka	Dhaka South CC	Father	40	Living with a spouse	Hindu	Urban	16	18	Private Job		Private Job		No	60000	5	2	1	9					Yes	Private	Urban	Very important	Never	Yes	Yes									No
464	Female	Chattogram	Lakshmipur	Mother	38	Living with a spouse	Islam	Rural	4	10	Housewife		Busienss Person		No	10000	5	3	2	16	11				Yes	Private	Rural	Very important	Never	No										No
465	Female	Chattogram	Lakshmipur	Mother	30	Living with a spouse	Islam	Rural	9	5	Housewife		Busienss Person		No	15000	4	1	1	12					Yes	Private	Rural	Very important	Never	No										No
466	Male	Dhaka	Dhaka South CC	Father	43	Living with a spouse	Hindu	Urban	18	18	Busienss Person		Housewife		No	40000	3	1	1	9					Yes	Government	Urban	Very important	Never	Yes	Yes									Yes	Yes
467	Male	Chattogram	Lakshmipur	Father	29	Living with a spouse	Islam	Rural	14	15	Governemnt Job		8	Unemployed	Yes	30000	5	3	2	12	3				Yes	Private	Rural	Very important	Less than 1year interval	No										No
468	Female	Chattogram	Lakshmipur	Mother	38	Living with a spouse	Islam	Rural	10	12	Housewife		Busienss Person		No	20000	4	2	1	10					Yes	Government	Rural	Very important	Never	No										No
469	Female	Dhaka	Dhaka South CC	Mother	41	Living with a spouse	Hindu	Urban	18	18	Governemnt Job		Private Job		No	80000	4	1	1	9					Yes	Private	Urban	Very important	More than 1-2years interval	No										No
470	Female	Chattogram	Lakshmipur	Mother	30	Living with a spouse	Islam	Rural	10	10	Housewife		8	Driver	No	10000	4	2	1	13					Yes	Private	Rural	Very important	Never	No										No
471	Female	Dhaka	Dhaka South CC	Mother	42	Living with a spouse	Hindu	Urban	18	16	Housewife		Busienss Person		No	40000	4	2	2	14	7				Yes	Government	Urban	Very important	Never	Yes				Yes				Yes	Yes	Yes								Yes	Yes
472	Female	Chattogram	Lakshmipur	Mother	38	Living with a spouse	Islam	Rural	10	9	Housewife		Busienss Person		No	15000	7	4	2	13	11				Yes	Madrasha	Rural	Very important	Never	No										No
473	Female	Dhaka	Dhaka South CC	Mother	31	Living with a spouse	Hindu	Urban	18	18	Housewife		Private Job		No	50000	8	2	2	10	3				Yes	Government	Urban	Very important	Never	Yes	Yes								Yes	Yes	Yes							Yes
474	Female	Chattogram	Lakshmipur	Mother	40	Living with a spouse	Islam	Rural	6	10	Housewife		Busienss Person		No	30000	5	3	1	14					Yes	Private	Rural	Very important	Never	No										No
475	Male	Chattogram	Lakshmipur	Father	42	Living with a spouse	Islam	Rural	19	12	Governemnt Job		Housewife		Yes	30000	6	3	2	11	9				Yes	Government	Rural	Very important	Never	No										No
476	Female	Dhaka	Dhaka South CC	Mother	29	Living with a spouse	Hindu	Urban	18	18	Housewife		Governemnt Job		No	60000	3	1	1	9					Yes	Private	Urban	Very important	Never	No										No
477	Female	Chattogram	Lakshmipur	Mother	42	Living with a spouse	Islam	Rural	6	10	Housewife		Agriculture		No	10000	7	4	3	18	16	13			Yes	Private	Rural	Very important	Never	No										No
478	Male	Dhaka	Dhaka South CC	Father	52	Living with a spouse	Hindu	Urban	16	12	Private Job		Housewife		No	50000	3	1	1	12					Yes	Private	Urban	Very important	Never	No										No
479	Male	Dhaka	Dhaka South CC	Father	45	Living with a spouse	Hindu	Urban	18	18	Governemnt Job		Housewife		No	50000	5	3	3	9	4	7			Yes	Government	Urban	Very important	Never	No										No
480	Female	Chattogram	Lakshmipur	Mother	35	Living with a spouse	Hindu	Rural	10	6	Housewife		Agriculture		No	10000	4	2	2	12	8				Yes	Government	Rural	Very important	More than 5 years interval	No										No
481	Female	Dhaka	Dhaka South CC	Mother	32	Living with a spouse	Hindu	Urban	18	18	Housewife		Private Job		No	60000	4	2	2	9	4				Yes	Private	Urban	Very important	Never	No										No
482	Female	Chattogram	Lakshmipur	Mother	47	Living with a spouse	Islam	Rural	10	16	Housewife		Governemnt Job		No	25000	5	3	1	13					Yes	Government	Rural	Very important	Never	No										No
483	Female	Dhaka	Dhaka South CC	Mother	32	Living with a spouse	Hindu	Urban	18	18	Housewife		Private Job		No	50000	3	1	1	9					Yes	Private	Urban	Very important	Never	Yes				Yes						No
484	Female	Chattogram	Lakshmipur	Mother	36	Living with a spouse	Islam	Rural	10	12	Housewife		Agriculture		No	10000	6	4	4	18	13	12	6		Yes	Private	Rural	Very important	Never	No										No
485	Female	Chattogram	Lakshmipur	Mother	32	Living with a spouse	Islam	Rural	8	10	Housewife		Busienss Person		No	15000	6	3	1	13					Yes	Private	Rural	Very important	Never	No										No
486	Female	Chattogram	Lakshmipur	Mother	29	Living with a spouse	Islam	Rural	9	10	Housewife		8	Barber	No	20000	5	3	2	11	2				Yes	Government	Rural	Very important	Never	No										No
487	Female	Dhaka	Dhaka South CC	Mother	28	Living with a spouse	Hindu	Urban	16	16	Student		Busienss Person		No	50000	3	1	1	9					Yes	Private	Urban	Very important	Never	No										No
488	Female	Dhaka	Dhaka South CC	Mother	32	Living with a spouse	Hindu	Urban	10	12	Housewife		Busienss Person		No	30000	5	3	3	13	11	4			Yes	Government	Urban	Very important	Never	Yes	Yes									Yes	Yes
489	Female	Chattogram	Lakshmipur	Mother	31	Living with a spouse	Islam	Rural	14	16	Governemnt Job		Busienss Person		Yes	70000	5	3	3	11	5	1			Yes	Private	Rural	Very important	Less than 1year interval	Yes		Yes						Yes	Yes	No
490	Female	Chattogram	Lakshmipur	Mother	40	Living with a spouse	Islam	Rural	7	5	Housewife		8	Driver	No	10000	6	4	2	14	6				Yes	Private	Rural	Very important	Never	No										No
491	Female	Chattogram	Lakshmipur	Mother	35	Living with a spouse	Islam	Rural	10	6	Housewife		Busienss Person		No	15000	5	3	1	14					Yes	Private	Rural	Very important	Never	No										No
492	Female	Chattogram	Lakshmipur	Mother	26	Living with a spouse	Islam	Rural	10	6	Housewife		Agriculture		No	20000	4	2	2	10	2				Yes	Government	Rural	Very important	Never	No										No
493	Female	Chattogram	Lakshmipur	Mother	29	Living with a spouse	Islam	Rural	12	10	Housewife		Agriculture		No	10000	5	2	1	12					Yes	Private	Rural	Very important	More than 5 years interval	No										No
494	Female	Chattogram	Lakshmipur	Mother	30	Living with a spouse	Islam	Rural	10	10	Housewife		Busienss Person		No	10000	4	2	2	13	8				Yes	Government	Rural	Very important	Never	No										No
495	Female	Chattogram	Lakshmipur	Mother	50	Living with a spouse	Islam	Rural	2	3	Housewife		8	Unemployed	No	12000	6	9	6	32	27	23	18	16	Yes	Madrasha	Rural	Very important	Never	No										No
496	Female	Chattogram	Lakshmipur	Mother	35	Separated	Islam	Rural	3	1	Housewife		Agriculture		No	15000	3	3	3	16	13	8			Yes	Private	Rural	Very important	Never	No										No
497	Female	Chattogram	Lakshmipur	Mother	30	Living with a spouse	Islam	Rural	1	7	Housewife		8	In jail	No	30000	6	4	2	15	13				Yes	Government	Rural	Very important	Never	No										No
498	Male	Chattogram	Lakshmipur	Father	55	Living with a spouse	Islam	Rural	0	6	Others	unimployed	Housewife		No	10000	4	3	2	17	14				No			Very important	Never	No										No
499	Female	Chattogram	Lakshmipur	Mother	35	Living with a spouse	Islam	Rural	1	1	Housewife		Busienss Person		No	10000	9	6	5	18	16	14	12	9	Yes	Government	Rural	Very important	Never	No										No
500	Female	Chattogram	Lakshmipur	Mother	30	Divorced	Islam	Rural	12	14	Governemnt Job		8	Unemployed	Yes	22000	3	2	1	10					Yes	Government	Urban	Very important	Never	Yes		Yes					Yes	Yes	Yes	No
501	Female	Chattogram	Lakshmipur	Mother	32	Living with a spouse	Islam	Rural	10	1	Housewife		Agriculture		No	20000	6	5	4	17	12	6	8		Yes	Madrasha	Rural	Very important	Never	No										No
502	Male	Chattogram	Lakshmipur	Father	35	Living with a spouse	Islam	Rural	5	1	Others	Fisherman	Housewife		No	15000	10	6	2	17	9				Yes	Madrasha	Rural	Very important	Never	No										No
503	Female	Chattogram	Lakshmipur	Mother	35	Living with a spouse	Islam	Rural	1	1	Others	Home maid	8		No	10000	8	6	3	19	17	9			Yes	Madrasha	Rural	Very important	More than 1-2years interval	No										No
504	Male	Chattogram	Lakshmipur	Father	32	Living with a spouse	Islam	Rural	3	4	Others	Fisherman	Housewife		No	15000	5	4	2	16	9				Yes	Madrasha	Rural	Very important	Never	No										No
505	Female	Chattogram	Lakshmipur	Mother	49	Living with a spouse	Islam	Rural	1	1	Housewife		Busienss Person		No	15000	3	4	2	19	10				Yes	Madrasha	Rural	Very important	Less than 1year interval	No										No
506	Female	Chattogram	Lakshmipur	Mother	35	Living without a spouse	Islam	Rural	10	10	Housewife		8	Foreigner	No	50000	5	3	2	16	13				Yes	Government	Rural	Very important	Never	No										No
507	Male	Chattogram	Lakshmipur	Father	44	Living with a spouse	Islam	Rural	1	1	Others	Unemployed	Housewife		No	10000	6	7	3	20	17	14			Yes	Madrasha	Rural	Very important	More than 1-2years interval	No										No
508	Female	Chattogram	Lakshmipur	Mother	35	Living with a spouse	Islam	Rural	1	1	Housewife		Busienss Person		No	15000	8	6	4	12	8	5	2		No			Very important	Less than 1year interval	No										No
509	Female	Chattogram	Lakshmipur	Mother	25	Living with a spouse	Islam	Rural	7	1	Housewife		Agriculture		No	15000	6	3	2	11	3				Yes	Private	Rural	Very important	Never	No										No
510	Male	Chattogram	Lakshmipur	Father	34	Living with a spouse	Islam	Rural	7	1	Agriculture		Housewife		No	15000	6	4	2	16	14				Yes	Government	Rural	Very important	Never	No										No
511	Female	Chattogram	Lakshmipur	Mother	50	Living with a spouse	Islam	Rural	1	1	Housewife		Agriculture		No	20000	17	8	3	24	22	12			Yes	Madrasha	Rural	Very important	Never	No										No
512	Female	Chattogram	Lakshmipur	Mother	35	Living without a spouse	Islam	Rural	2	4	Housewife		8	Fisherman	No	20000	5	3	2	19	14				Yes	Madrasha	Rural	Very important	Never	No										No
513	Female	Chattogram	Lakshmipur	Mother	42	Living with a spouse	Islam	Rural	1	1	Housewife		8	Day labour	No	20000	7	5	3	20	16	11			Yes	Madrasha	Rural	Very important	Never	No										No
514	Male	Chattogram	Lakshmipur	Father	42	Living with a spouse	Hindu	Urban	18	12	Private Job		Housewife		No	70000	4	2	1	13					Yes	Government	Urban	Very important	Less than 1year interval	No										Yes	Yes							Yes
515	Female	Chattogram	Lakshmipur	Mother	42	Living with a spouse	Islam	Rural	1	1	Housewife		8	Fisherman	No	15000	6	7	5	27	24	19	15	10	Yes	Madrasha	Rural	Very important	Never	No										No
516	Female	Chattogram	Lakshmipur	Mother	26	Living with a spouse	Islam	Rural	8	4	Housewife		8	Fisherman	No	15000	4	2	2	9	3				Yes	Madrasha	Rural	Very important	Never	No										No
517	Female	Chattogram	Lakshmipur	Mother	45	Living with a spouse	Islam	Rural	1	1	Housewife		8	Fisherman	No	15000	7	7	5	23	20	18	15	13	Yes	Madrasha	Rural	Very important	Never	No										No
518	Male	Chattogram	Lakshmipur	Father	40	Living with a spouse	Islam	Rural	1	2	Others	Rickshaw puller	Housewife		No	10000	4	2	2	12	5				Yes	Government	Rural	Very important	Never	No										No
519	Male	Chattogram	Lakshmipur	Father	40	Living with a spouse	Islam	Rural	12	12	Private Job		Private Job		Yes	30000	4	2	1	12					Yes	Private	Rural	Very important	Less than 1year interval	No										No
520	Female	Chattogram	Lakshmipur	Mother	26	Living with a spouse	Islam	Rural	12	17	Housewife		Governemnt Job		No	30000	6	2	1	10					Yes	Government	Rural	Very important	Never	No										No
521	Female	Chattogram	Lakshmipur	Mother	28	Living with a spouse	Islam	Rural	12	12	Housewife		Busienss Person		No	20000	5	2	1	10					Yes	Government	Rural	Very important	Never	No										No
522	Female	Chattogram	Lakshmipur	Mother	38	Widowed	Islam	Rural	1	0	Housewife		8	Died	No	5000	4	3	1	13					Yes	Private	Rural	Very important	Never	No										No
523	Female	Chattogram	Lakshmipur	Mother	30	Living without a spouse	Islam	Rural	5	2	Housewife		8	Forei8	No	35000	3	1	1	14					Yes	Private	Rural	Very important	Never	No										No
524	Female	Chattogram	Lakshmipur	Mother	38	Living with a spouse	Islam	Rural	5	5	Housewife		Agriculture		No	15000	7	6	5	2	18	11	7	4	Yes	Madrasha	Rural	Very important	Never	No										No
525	Female	Chattogram	Lakshmipur	Mother	36	Living with a spouse	Islam	Rural	14	14	Governemnt Job		8	Unemployed	Yes	22000	4	2	2	12	4				Yes	Government	Urban	Very important	Less than 1year interval	No										No
526	Female	Chattogram	Lakshmipur	Mother	35	Living with a spouse	Islam	Rural	3	1	Housewife		8	Day labour	No	15000	5	4	2	17	11				Yes	Madrasha	Rural	Very important	Never	No										No
527	Female	Chattogram	Lakshmipur	Mother	34	Living with a spouse	Islam	Rural	1	1	Housewife		8	Fisherman	No	10000	7	5	3	16	12	4			No			Very important	Never	No										No
528	Female	Chattogram	Lakshmipur	Mother	33	Living with a spouse	Islam	Rural	4	2	Housewife		8	Day Labour	No	15000	4	2	1	11					Yes	Madrasha	Rural	Very important	Never	No										No
529	Female	Chattogram	Lakshmipur	Mother	27	Living without a spouse	Islam	Rural	8	5	Housewife		8	Foreigner	No	40000	4	2	2	9	6				Yes	Madrasha	Rural	Very important	More than 1-2years interval	No										No
530	Female	Chattogram	Lakshmipur	Mother	34	Living with a spouse	Islam	Rural	3	1	Housewife		Agriculture		No	15000	6	4	1	11					Yes	Madrasha	Rural	Very important	Never	No										No
531	Female	Chattogram	Lakshmipur	Mother	34	Living with a spouse	Islam	Rural	2	1	Housewife		8	Day labour	No	15000	5	3	1	11					Yes	Madrasha	Rural	Very important	Never	No										No
532	Female	Chattogram	Lakshmipur	Mother	35	Living with a spouse	Islam	Rural	5	3	Housewife		8	Fisherman	No	15000	6	3	1	11					Yes	Madrasha	Rural	Rather important	More than 1-2years interval	No										No
533	Female	Chattogram	Lakshmipur	Mother	29	Living without a spouse	Islam	Rural	5	2	Housewife		Private Job		No	15000	5	3	1	12					Yes	Madrasha	Rural	Very important	Never	No										No
534	Female	Chattogram	Lakshmipur	Mother	30	Living with a spouse	Islam	Rural	2	4	Housewife		8	Fisherman	No	20000	5	3	1	13					Yes	Madrasha	Rural	Very important	Never	No										No
535	Female	Chattogram	Lakshmipur	Mother	40	Living with a spouse	Islam	Rural	10	18	Housewife		Governemnt Job		No	40000	5	3	2	18	12				Yes	Private	Rural	Very important	More than 1-2years interval	No										No
536	Female	Chattogram	Lakshmipur	Mother	29	Living without a spouse	Islam	Rural	5	6	Housewife		Agriculture		No	15000	4	2	1	13					Yes	Madrasha	Rural	Very important	More than 1-2years interval	No										No
537	Female	Chattogram	Lakshmipur	Mother	29	Living without a spouse	Islam	Rural	5	8	Housewife		8	Foreigner	No	50000	16	3	2	11	7				Yes	Madrasha	Rural	Very important	Never	No										No
538	Female	Chattogram	Lakshmipur	Mother	36	Living with a spouse	Islam	Rural	3	1	Housewife		Agriculture		No	16000	5	3	1	15					Yes	Private	Rural	Very important	Never	No										No
539	Female	Chattogram	Lakshmipur	Mother	31	Living without a spouse	Islam	Rural	10	6	Housewife		8	Foreigner	No	50000	4	2	1	13					Yes	Government	Rural	Rather important	More than 1-2years interval	No										No
540	Female	Chattogram	Lakshmipur	Mother	31	Living with a spouse	Islam	Rural	5	2	Housewife		8	Day labour	No	15000	4	2	1	11					Yes	Madrasha	Rural	Very important	Never	No										No
541	Female	Chattogram	Lakshmipur	Mother	38	Living with a spouse	Islam	Rural	1	1	Housewife		Agriculture		No	25000	5	3	1	12					Yes	Government	Rural	Very important	Never	No										No
542	Female	Chattogram	Lakshmipur	Mother	36	Living without a spouse	Islam	Rural	7	5	Housewife		8	Fisherman	No	15000	4	2	2	18	15				Yes	Private	Rural	Very important	Never	No										No
543	Female	Chattogram	Lakshmipur	Mother	28	Living with a spouse	Islam	Rural	5	5	Housewife		Busienss Person		No	25000	4	1	1	12					Yes	Madrasha	Rural	Rather important	Never	No										No
544	Female	Chattogram	Lakshmipur	Mother	35	Living with a spouse	Islam	Rural	3	1	Housewife		Agriculture		No	20000	9	5	1	9					Yes	Madrasha	Rural	Very important	Never	No										No
545	Female	Chattogram	Lakshmipur	Mother	40	Living with a spouse	Islam	Rural	5	1	Housewife		Agriculture		No	20000	4	2	1	10					Yes	Madrasha	Rural	Very important	Never	No										No
546	Female	Chattogram	Lakshmipur	Mother	35	Living without a spouse	Islam	Rural	5	10	Housewife		Private Job		No	30000	5	3	3	15	10	4			Yes	Private	Rural	Very important	More than 1-2years interval	No										No
547	Female	Chattogram	Lakshmipur	Mother	35	Living with a spouse	Islam	Rural	3	1	Housewife		Agriculture		No	20000	7	5	4	12	8	4	1		Yes	Madrasha	Rural	Very important	Never	No										No
548	Female	Chattogram	Lakshmipur	Mother	33	Living without a spouse	Islam	Rural	10	3	Housewife		8	Foreigner	No	60000	5	3	2	15	12				Yes	Government	Rural	Very important	More than 1-2years interval	No										No
549	Female	Chattogram	Lakshmipur	Mother	26	Living with a spouse	Islam	Rural	4	3	Housewife		Agriculture		No	20000	4	2	1	9					Yes	Madrasha	Rural	Very important	Never	No										No
550	Female	Chattogram	Lakshmipur	Mother	35	Living without a spouse	Islam	Rural	1	1	Housewife		Private Job		No	20000	8	4	2	12	11				Yes	Madrasha	Rural	Very important	Never	No										No
551	Female	Chattogram	Lakshmipur	Mother	40	Living without a spouse	Islam	Rural	7	3	Housewife		8	Foreigner	No	35000	4	2	1	14					Yes	Private	Rural	Very important	Never	No										No
552	Female	Chattogram	Lakshmipur	Mother	40	Living with a spouse	Islam	Rural	2	0	Housewife		8	Fisherman	No	20000	5	3	2	12	7				Yes	Madrasha	Rural	Very important	Never	No										No
553	Female	Chattogram	Lakshmipur	Mother	32	Living with a spouse	Islam	Rural	3	1	Housewife		8	Fisherman	No	30000	6	4	2	11	4				Yes	Madrasha	Rural	Very important	Never	No										No
554	Female	Chattogram	Lakshmipur	Mother	28	Living without a spouse	Islam	Rural	1	2	Housewife		Private Job		No	25000	5	3	1	9					Yes	Madrasha	Rural	Very important	Never	No										No
555	Female	Chattogram	Lakshmipur	Mother	40	Living with a spouse	Islam	Rural	1	1	Housewife		Agriculture		No	20000	7	5	2	11	5				Yes	Madrasha	Rural	Very important	Never	No										No
556	Female	Chattogram	Chattogram	Mother	35	Living with a spouse	Hindu	Urban	17	17	Housewife		Governemnt Job		No	60000	6	3	1	11					Yes	Private	Urban	Very important	More than 1-2years interval	No										No
557	Female	Chattogram	Chattogram CC	Mother	40	Living with a spouse	Islam	Urban	17	17	Governemnt Job		Governemnt Job		No	65000	5	2	1	12					Yes	Private	Urban	Very important	More than 1-2years interval	Yes	Yes	No	No	No	No	No	No	Yes	No	Yes	Yes	No	No	No	No	No	No	No	Yes
558	Female	Chattogram	Chattogram	Mother	32	Living with a spouse	Islam	Rural	0	5	Housewife		Busienss Person		No	10000	5	3	1	15					Yes	Madrasha	Rural	Very important	Never	No										No
559	Female	Chattogram	Chattogram CC	Mother	35	Living with a spouse	Islam	Urban	16	17	Housewife		Governemnt Job		No	50000	5	3	1	15					Yes	Private	Urban	Very important	Never	No										No
560	Female	Chattogram	Chattogram	Mother	40	Living with a spouse	Islam	Rural	10	12	Housewife		Busienss Person		No	20000	4	2	2	22	15				Yes	Madrasha	Rural	Very important	Never	No										No
561	Female	Chattogram	Chattogram	Mother	35	Living with a spouse	Islam	Rural	12	12	Housewife		Agriculture		No	15000	7	5	3	18	15	11			Yes	Government	Rural	Very important	Never	No										No
562	Female	Chattogram	Cox's Bazar	Mother	35	Living with a spouse	Islam	Urban	17	17	Others	Doctor	Private Job		Yes	120000	3	1	1	9					Yes	Private	Urban	Very important	More than 1-2years interval	Yes	Yes	Yes	Yes	Yes	No	No	Yes	Yes	Yes	Yes	Yes	Yes	Yes	Yes	No	No	No	Yes	No
563	Female	Chattogram	Chattogram CC	Mother	35	Living with a spouse	Islam	Urban	19	21	Others	Doctor	8	Doctor	Yes	70000	4	2	1	10					Yes	Private	Urban	Very important	More than 1-2years interval	Yes	Yes	No	Yes	Yes	No	No	Yes	Yes	No	Yes	Yes	No	Yes	Yes	No	No	No	Yes	No
564	Female	Chattogram	Chattogram CC	Mother	34	Living with a spouse	Islam	Urban	19	17	Others	Doctor	Governemnt Job		Yes	80000	5	1	1	10					Yes	Private	Urban	Very important	More than 1-2years interval	Yes	Yes	No	Yes	Yes	No	No	Yes	Yes	No	Yes	Yes	No	Yes	No	No	No	Yes	Yes	No
565	Male	Chattogram	Chattogram	Father	38	Living with a spouse	Hindu	Urban	19	16	Others	Doctor	Housewife		Yes	75000	7	2	2	9	3				Yes	Private	Urban	Very important	More than 1-2years interval	Yes	Yes	No	Yes	No	No	No	No	Yes	No	Yes	Yes	No	Yes	No	No	No	No	Yes	No
566	Female	Chattogram	Lakshmipur	Mother	40	Living without a spouse	Islam	Rural	5	0	Housewife		8	Died	No		6	3	3	20	18	14			Yes	Madrasha	Rural	Very important	Never	No										No
567	Female	Chattogram	Lakshmipur	Mother	27	Living with a spouse	Islam	Rural	5	3	Housewife		Agriculture		No	15000	5	3	2	11	7				Yes	Madrasha	Rural	Very important	Less than 1year interval	No										No
568	Female	Mymensingh	Netrokona	Mother	35	Living with a spouse	Hindu	Semi-urban	6	10	Housewife		Busienss Person		No	15000	7	4	2	17	13				Yes	Private	Semi-urban	Very important	Less than 1year interval	No										No
569	Male	Chattogram	Lakshmipur	Father	40	Living with a spouse	Islam	Rural	4	5	Others	Fisherman	Housewife		No	15000	5	3	1	11					Yes	Government	Rural	Very important	Less than 1year interval	No										No
570	Female	Chattogram	Lakshmipur	Mother	25	Living without a spouse	Islam	Rural	8	10	Housewife		8	Foreigner	No	40000	9	2	2	10	4				Yes	Madrasha	Rural	Very important	Less than 1year interval	No										No
571	Male	Chattogram	Lakshmipur	Father	45	Living with a spouse	Islam	Rural	1	3	Others	Fisherman	Housewife		No	15000	8	4	1	12					Yes	Madrasha	Rural	Very important	Less than 1year interval	No										No
572	Female	Chattogram	Lakshmipur	Mother	34	Living without a spouse	Islam	Rural	5	9	Housewife		Private Job		No	20000	4	2	1	13					Yes	Private	Rural	Very important	Never	No										No
573	Female	Mymensingh	Netrokona	Mother	42	Living with a spouse	Hindu	Semi-urban	7	12	Housewife		Busienss Person		No	16000	5	3	1	18					Yes	Private	Semi-urban	Very important	Never	Yes	Yes									Yes	Yes							Yes
574	Female	Chattogram	Lakshmipur	Mother	28	Living with a spouse	Islam	Rural	7	8	Housewife		Busienss Person		No	15000	8	4	3	15	10	7			Yes	Private	Rural	Very important	Never	No										No
575	Female	Chattogram	Lakshmipur	Mother	26	Living with a spouse	Islam	Rural	10	12	Housewife		Busienss Person		No	20000	4	2	1	9					Yes	Madrasha	Rural	Very important	Never	No										No
576	Female	Mymensingh	Netrokona	Mother	41	Living with a spouse	Hindu	Semi-urban	6	12	Housewife		Private Job		No	16000	7	5	2	13	9				Yes	Private	Semi-urban	Very important	Less than 1year interval	No										No
577	Female	Chattogram	Lakshmipur	Mother	50	Living with a spouse	Islam	Rural	1	12	Housewife		Governemnt Job		No	10000	4	2	2	16	14				Yes	Government	Rural	Very important	Never	No										No
578	Female	Chattogram	Lakshmipur	Mother	27	Living with a spouse	Islam	Rural	4	3	Housewife		Busienss Person		No	12000	6	4	4	11	9	5	2		Yes	Madrasha	Rural	Very important	Never	No										No
579	Female	Mymensingh	Netrokona	Mother	38	Living with a spouse	Hindu	Semi-urban	7	10	Housewife		Agriculture		No	12000	5	3	2	13	10				Yes	Private	Semi-urban	Very important	Less than 1year interval	Yes	Yes							Yes		Yes	Yes			Yes				Yes
580	Female	Chattogram	Lakshmipur	Mother	30	Living without a spouse	Islam	Rural	4	5	Housewife		8	labour	No	10000	6	4	3	10	6	3			Yes	Madrasha	Rural	Very important	Less than 1year interval	No										No
581	Female	Chattogram	Lakshmipur	Mother	33	Living with a spouse	Islam	Rural	5	6	Housewife		Busienss Person		No	15000	5	3	3	17	13	10			Yes	Government	Rural	Very important	Never	No										No
582	Female	Mymensingh	Netrokona	Mother	34	Living with a spouse	Hindu	Semi-urban	7	10	Housewife		Busienss Person		No	16000	5	3	1	17					Yes	Private	Semi-urban	Very important	More than 1-2years interval	Yes	Yes			Yes				Yes	Yes	Yes	Yes			Yes				Yes	Yes
583	Female	Chattogram	Lakshmipur	Mother	32	Living with a spouse	Islam	Rural	1	1	Housewife		Busienss Person		No	15000	6	4	1	15					Yes	Private	Rural	Very important	Never	No										No
584	Male	Chattogram	Lakshmipur	Father	36	Living with a spouse	Islam	Rural	3	5	Agriculture		Housewife		No	20000	5	3	1	14					Yes	Private	Rural	Very important	Less than 1year interval	No										No
585	Female	Chattogram	Lakshmipur	Mother	36	Living with a spouse	Islam	Rural	1	1	Housewife		Busienss Person		No	15000	6	4	2	13	16				Yes	Private	Rural	Very important	Less than 1year interval	No										No
586	Female	Chattogram	Lakshmipur	Mother	28	Living without a spouse	Islam	Rural	10	12	Housewife		Governemnt Job		No	35000	7	3	2	12	9				Yes	Private	Rural	Very important	Never	No										No
587	Female	Chattogram	Lakshmipur	Mother	30	Living with a spouse	Islam	Rural	5	8	Housewife		Busienss Person		No	30000	8	5	4	12	9	8	0		Yes	Private	Rural	Very important	Never	No										No
588	Female	Chattogram	Lakshmipur	Mother	30	Living without a spouse	Islam	Rural	7	5	Housewife		8	Day Labour	No	15000	5	3	3	14	12	5			Yes	Government	Rural	Very important	Never	No										No
589	Female	Chattogram	Lakshmipur	Mother	28	Living with a spouse	Islam	Rural	10	12	Housewife		Busienss Person		No	15000	5	3	2	10	3				Yes	Madrasha	Rural	Very important	Never	No										No
590	Female	Chattogram	Lakshmipur	Mother	36	Living with a spouse	Islam	Rural	7	12	Housewife		Private Job		No	15000	3	1	1	14					Yes	Government	Rural	Very important	Never	No										No
591	Female	Chattogram	Lakshmipur	Mother	30	Living with a spouse	Islam	Rural	6	3	Housewife		Busienss Person		No	15000	13	3	3	13	9	5			Yes	Private	Rural	Very important	Never	No										No
592	Female	Chattogram	Lakshmipur	Mother	32	Living without a spouse	Islam	Rural	6	8	Housewife		8	Foreigner	No	45000	4	2	1	15					Yes	Government	Rural	Very important	Less than 1year interval	No										No
593	Female	Chattogram	Lakshmipur	Mother	34	Living without a spouse	Islam	Rural	3	7	Housewife		8	Foreigner	No	40000	4	2	2	13	11				Yes	Madrasha	Rural	Very important	Less than 1year interval	No										No
594	Female	Chattogram	Lakshmipur	Mother	27	Living without a spouse	Islam	Rural	5	5	Housewife		8	immegrant	No	40000	5	3	1	12					Yes	Government	Rural	Very important	Less than 1year interval	No										No
595	Female	Mymensingh	Netrokona	Mother	42	Living with a spouse	Hindu	Rural	5	12	Housewife		Private Job		No	15000	5	3	1	13					Yes	Private	Semi-urban	Very important	Never	No										No
596	Female	Chattogram	Lakshmipur	Mother	30	Living without a spouse	Islam	Rural	7	10	Housewife		Private Job		No	15000	6	4	3	11	5	2			Yes	Madrasha	Rural	Very important	Less than 1year interval	No										No
597	Female	Chattogram	Lakshmipur	Mother	32	Living with a spouse	Islam	Rural	3	1	Housewife		8	Rickshaw puller	No	15000	4	2	1	9					Yes	Madrasha	Rural	Very important	Never	No										No
598	Female	Chattogram	Lakshmipur	Mother	36	Living without a spouse	Islam	Rural	3	5	Housewife		8	Foreigner	No	50000	5	3	2	15	4				Yes	Government	Rural	Very important	Never	No										No
599	Female	Chattogram	Lakshmipur	Mother	29	Living with a spouse	Islam	Rural	16	16	Private Job		Private Job		Yes	45000	5	3	3	9	4	1			Yes	Madrasha	Rural	Very important	Less than 1year interval	No										No
600	Female	Mymensingh	Netrokona	Mother	39	Living with a spouse	Hindu	Rural	5	7	Housewife		Agriculture		No	14000	5	2	1	13					Yes	Private	Semi-urban	Very important	Less than 1year interval	Yes	Yes			Yes				Yes	Yes	Yes	Yes							Yes	Yes
601	Female	Chattogram	Lakshmipur	Mother	38	Living without a spouse	Islam	Rural	5	5	Housewife		8	Foreigner	No	40000	5	2	1	15					Yes	Government	Rural	Very important	Never	No										No
602	Female	Chattogram	Lakshmipur	Mother	30	Living with a spouse	Islam	Rural	6	3	Housewife		Agriculture		No	10000	5	3	2	14	7				Yes	Madrasha	Rural	Very important	More than 1-2years interval	No										No
603	Female	Mymensingh	Netrokona	Mother	45	Living with a spouse	Islam	Rural	5	7	Housewife		Agriculture		No	12000	6	4	2	13	9				Yes	Madrasha	Semi-urban	Very important	Less than 1year interval	No										No
604	Female	Chattogram	Lakshmipur	Mother	34	Living without a spouse	Islam	Rural	5	4	Housewife		8	Foreigner	No	50000	4	2	1	9					Yes	Madrasha	Rural	Very important	Less than 1year interval	No										No
605	Female	Mymensingh	Netrokona	Mother	46	Living with a spouse	Islam	Rural	3	5	Housewife		Agriculture		No	10000	7	5	3	21	18	13			Yes	Private	Semi-urban	Very important	Less than 1year interval	Yes	Yes			Yes				Yes	Yes	Yes	Yes			Yes				Yes	Yes
606	Female	Mymensingh	Netrokona	Mother	40	Living with a spouse	Islam	Rural	4	6	Housewife		Agriculture		No	12000	5	2	1	13					Yes	Private	Semi-urban	Very important	Less than 1year interval	No										No
607	Female	Mymensingh	Netrokona	Mother	46	Living with a spouse	Islam	Rural	5	6	Housewife		Agriculture		No	15000	5	3	2	13	9				Yes	Private	Semi-urban	Very important	Less than 1year interval	No										No
608	Female	Mymensingh	Netrokona	Mother	47	Living with a spouse	Islam	Rural	5	5	Housewife		Agriculture		No	12000	7	5	2	18	15				Yes	Private	Semi-urban	Very important	Less than 1year interval	Yes	Yes			Yes				Yes	Yes	Yes	Yes			Yes				Yes	Yes
609	Female	Mymensingh	Netrokona	Mother	49	Living with a spouse	Islam	Rural	6	7	Housewife		Agriculture		No	16000	4	2	1	19					Yes	Madrasha	Semi-urban	Very important	More than 1-2years interval	No										No
610	Female	Mymensingh	Netrokona	Mother	46	Living with a spouse	Islam	Rural	3	5	Housewife		Busienss Person		No	16000	5	3	1	15					No			Very important	Never	No										No
611	Female	Mymensingh	Netrokona	Mother	47	Living with a spouse	Islam	Rural	4	5	Housewife		Agriculture		No	16000	7	5	2	19	15				Yes	Madrasha	Semi-urban	Very important	Less than 1year interval	Yes	Yes			Yes				Yes	Yes	Yes	Yes			Yes				Yes	Yes
612	Female	Mymensingh	Netrokona	Mother	43	Living with a spouse	Islam	Rural	5	6	Housewife		Agriculture		No	16000	6	4	2	15	13				Yes	Private	Rural	Very important	Less than 1year interval	Yes	Yes							Yes	Yes	Yes	Yes			Yes				Yes	Yes
613	Female	Mymensingh	Netrokona	Mother	45	Living with a spouse	Islam	Rural	5	6	Housewife		Busienss Person		No	16000	6	4	2	15	9				Yes	Madrasha	Semi-urban	Very important	Never	No										No
614	Female	Mymensingh	Netrokona	Mother	43	Living with a spouse	Islam	Rural	5	6	Housewife		Agriculture		No	16000	7	5	1	17					Yes	Private	Semi-urban	Very important	Less than 1year interval	Yes	Yes							Yes	Yes	Yes	Yes							Yes	Yes
615	Female	Mymensingh	Netrokona	Mother	45	Living with a spouse	Islam	Rural	4	7	Housewife		Agriculture		No	15000	5	3	2	13	9				Yes	Private	Rural	Very important	Less than 1year interval	Yes	Yes								Yes	Yes	Yes								Yes
616	Female	Mymensingh	Netrokona	Mother	45	Living with a spouse	Islam	Rural	6	7	Housewife		Agriculture		No	12000	5	3	1	17					Yes	Private	Semi-urban	Very important	Less than 1year interval	No										No
617	Female	Mymensingh	Netrokona	Mother	37	Living with a spouse	Islam	Rural	5	7	Housewife		Agriculture		No	14000	6	4	2	16	14				Yes	Madrasha	Semi-urban	Very important	Never	No										No
618	Female	Mymensingh	Netrokona	Mother	45	Living with a spouse	Islam	Rural	7	8	Housewife		Busienss Person		No	16000	7	5	2	17	13				Yes	Madrasha	Semi-urban	Very important	Never	Yes	Yes									Yes	Yes								Yes
619	Female	Mymensingh	Netrokona	Mother	42	Living with a spouse	Islam	Rural	5	7	Housewife		Busienss Person		No	16000	7	5	2	16	14				Yes	Madrasha	Rural	Very important	Less than 1year interval	Yes	Yes							Yes	Yes	Yes	Yes							Yes	Yes
620	Female	Mymensingh	Netrokona	Mother	45	Living with a spouse	Islam	Rural	4	6	Housewife		Agriculture		No	16000	5	3	1	17					Yes	Madrasha	Rural	Very important	Less than 1year interval	Yes	Yes							Yes	Yes	Yes	Yes							Yes	Yes
621	Female	Mymensingh	Netrokona	Mother	43	Living with a spouse	Islam	Rural	5	7	Housewife		Agriculture		No	16000	6	4	2	13	9				Yes	Madrasha	Rural	Very important	Less than 1year interval	Yes	Yes									Yes	Yes							Yes	Yes
622	Female	Mymensingh	Netrokona	Mother	41	Living with a spouse	Islam	Rural	6	8	Housewife		Busienss Person		No	16000	7	5	2	18	13				Yes	Madrasha	Rural	Very important	Less than 1year interval	No										No
623	Female	Mymensingh	Netrokona	Mother	42	Living with a spouse	Islam	Rural	5	7	Housewife		Agriculture		No	14000	7	5	2	18	15				Yes	Madrasha	Rural	Very important	Less than 1year interval	No										No
624	Female	Mymensingh	Netrokona	Mother	36	Living with a spouse	Islam	Rural	5	6	Housewife		Agriculture		No	16000	6	4	2	15	13				Yes	Madrasha	Rural	Very important	Less than 1year interval	Yes	Yes								Yes	Yes	Yes								Yes
625	Female	Mymensingh	Netrokona	Mother	45	Living with a spouse	Islam	Rural	7	10	Housewife		Busienss Person		No	16000	7	5	3	18	15	13			Yes	Private	Rural	Very important	Less than 1year interval	No										No
626	Female	Mymensingh	Netrokona	Mother	47	Living with a spouse	Islam	Rural	4	7	Housewife		Busienss Person		No	16000	7	5	2	17	15				Yes	Private	Semi-urban	Very important	Never	Yes	Yes			Yes				Yes	Yes	Yes	Yes			Yes				Yes	Yes
627	Female	Chattogram	Cox's Bazar	Mother	45	Widowed	Islam	Rural	8	10	Housewife		8	He is dead	No	15000	3	2	1	14					No			Very important	Less than 1year interval	No										No
628	Female	Chattogram	Chattogram	Mother	42	Living with a spouse	Islam	Semi-urban	10	12	Housewife		Busienss Person		No	40000	5	2	1	10					Yes	Government	Semi-urban	Very important	Never	No										No
629	Female	Chattogram	Chattogram	Mother	45	Living with a spouse	Islam	Rural	0	5	Housewife		Agriculture		No	15000	8	4	2	25	15				Yes	Madrasha	Rural	Very important	Never	No										No
630	Female	Chattogram	Chattogram	Mother	35	Living with a spouse	Hindu	Semi-urban	8	8	Housewife		Busienss Person		No	30000	5	3	3	19	15	9			Yes	Government	Semi-urban	Very important	Never	No										No
631	Female	Chattogram	Chattogram CC	Mother	35	Living with a spouse	Hindu	Urban	10	17	Housewife		Governemnt Job		No	35000	5	2	1	11					Yes	Government	Urban	Very important	Never	No										No
632	Female	Chattogram	Chattogram	Mother	36	Living with a spouse	Islam	Urban	10	10	Housewife		Busienss Person		No	30000	4	2	2	13	10				Yes	Government	Urban	Very important	Never	No										No
633	Female	Chattogram	Chattogram	Mother	40	Living with a spouse	Islam	Rural	5	5	Housewife		Agriculture		No	25000	6	3	2	18	14				Yes	Madrasha	Rural	Very important	Never	No										No
634	Female	Chattogram	Chattogram CC	Mother	36	Living with a spouse	Islam	Urban	16	16	Governemnt Job		Governemnt Job		No	40000	3	1	1	12					Yes	Private	Urban	Very important	More than 1-2years interval	No										No
635	Female	Chattogram	Chattogram CC	Mother	38	Divorced	Islam	Urban	17	17	Governemnt Job		Busienss Person		No	30000	2	1	1	10					Yes	Private	Urban	Very important	Never	No										No
636	Female	Chattogram	Chattogram	Mother	38	Living with a spouse	Islam	Rural	12	12	Housewife		Agriculture		No	15000	6	2	1	11					Yes	Government	Rural	Very important	Never	No										No
637	Female	Chattogram	Chattogram	Mother	36	Living with a spouse	Islam	Rural	12	12	Housewife		Busienss Person		No	20000	5	2	1	10					Yes	Government	Rural	Very important	Never	No										No
638	Female	Chattogram	Chattogram CC	Mother	35	Living with a spouse	Islam	Urban	16	17	Housewife		Governemnt Job		No	40000	4	2	1	12					Yes	Government	Urban	Very important	Never	No										No
639	Female	Chattogram	Chattogram	Mother	42	Widowed	Islam	Rural	0	5	Housewife		Agriculture		No	15000	5	8	3	25	22	15			Yes	Government	Rural	Very important	Never	No										No
640	Female	Chattogram	Chattogram CC	Mother	38	Widowed	Islam	Semi-urban	12	10	Governemnt Job		Busienss Person		No	22000	3	2	2	15	12				Yes	Government	Semi-urban	Very important	Never	No										No
641	Female	Chattogram	Cox's Bazar	Mother	47	Widowed	Islam	Rural	5	8	Housewife		8	He is dead	No	20000	4	3	1	14					Yes	Madrasha	Rural	Very important	Less than 1year interval	No										No
642	Male	Chattogram	Cox's Bazar	Father	41	Living with a spouse	Islam	Urban	16	14	Private Job		Housewife		Yes	160000	3	1	1	9					Yes	Private	Urban	Very important	Less than 1year interval	Yes	Yes	Yes	Yes	Yes	No	No	No	Yes	Yes	Yes	Yes	Yes	Yes	Yes	No	No	Yes	Yes	Yes
643	Female	Chattogram	Cox's Bazar	Mother	46	Living with a spouse	Islam	Urban	16	16	Private Job		Private Job		Yes	180000	4	2	1	14					Yes	Private	Urban	Very important	Less than 1year interval	Yes	Yes	Yes	Yes	Yes	No	No	Yes	Yes	Yes	Yes	Yes	Yes	Yes	Yes	No	No	Yes	Yes	Yes
644	Female	Chattogram	Cox's Bazar	Mother	36	Living with a spouse	Islam	Urban	14	16	Private Job		Private Job		Yes	80000	3	1	1	9					Yes	Private	Urban	Very important	Less than 1year interval	Yes	Yes	No	Yes	Yes	No	No	Yes	Yes	Yes	Yes	Yes	No	Yes	Yes	No	No	Yes	Yes	Yes
645	Male	Chattogram	Cox's Bazar	Father	47	Living with a spouse	Islam	Urban	16	14	Private Job		Housewife		Yes	115000	4	2	1	11					Yes	Private	Urban	Very important	Less than 1year interval	Yes	Yes	Yes	Yes	Yes	No	No	Yes	Yes	Yes	Yes	Yes	Yes	Yes	Yes		No	Yes	Yes	Yes
646	Male	Chattogram	Cox's Bazar	Father	39	Living with a spouse	Islam	Urban	14	12	Private Job		Housewife		Yes	55000	3	1	1	9					Yes	Private	Urban	Very important	Less than 1year interval	Yes	Yes	Yes	Yes	Yes	No		No	Yes	No	Yes	Yes	No	Yes	Yes	No	No	No	Yes	No
647	Male	Chattogram	Cox's Bazar	Father	42	Living with a spouse	Islam	Urban	16	12	Private Job		Housewife		Yes	70000	4	2	1	12					Yes	Private	Urban	Very important	Less than 1year interval	No										No
648	Male	Chattogram	Cox's Bazar	Father	44	Living with a spouse	Islam	Urban	16	14	Private Job		Housewife		Yes	68000	3	1	1	9					Yes	Private	Urban	Very important	Less than 1year interval	No										No
649	Male	Chattogram	Cox's Bazar	Father	43	Living with a spouse	Islam	Urban	16	16	Private Job		Private Job		Yes	76000	3	1	1	9					Yes	Private	Urban	Very important	Less than 1year interval	Yes	Yes	No	No	No	No	No		Yes	No	No
650	Female	Chattogram	Cox's Bazar	Mother	40	Living with a spouse	Hindu	Semi-urban	12	14	Housewife		Private Job		No	40000	3	1	1	9					Yes	Government	Semi-urban	Very important	Less than 1year interval	No										No
651	Female	Chattogram	Cox's Bazar	Mother	43	Living with a spouse	Islam	Urban	14	14	Private Job		Private Job		No	50000	4	2	1	10					Yes	Government	Urban	Very important	Less than 1year interval	No										No
652	Male	Chattogram	Cox's Bazar	Father	48	Living with a spouse	Islam	Semi-urban	14	12	Private Job		Housewife		No	40000	4	2	1	11					Yes	Government	Semi-urban	Very important	Less than 1year interval	No										No
653	Female	Chattogram	Cox's Bazar	Mother	46	Living with a spouse	Islam	Rural	10	12	Housewife		Governemnt Job		No	40000	5	2	1	14					Yes	Madrasha	Rural	Very important	Less than 1year interval	No										No
654	Female	Rangpur	Rangpur	Mother	28	Living with a spouse	Islam	Urban	10	12	Housewife		8	Security guard	No	17000	3	1	1	9					Yes	Madrasha	Urban	Very important	Never	No										No
655	Female	Rangpur	Rangpur	Mother	35	Living with a spouse	Islam	Semi-urban	12	12	Housewife		Private Job		No	36000	6	2	1	9					Yes	Government	Semi-urban	Very important	Never	No										No
656	Female	Rangpur	Rangpur	Mother	41	Living with a spouse	Islam	Urban	17	17	Housewife		Private Job		No	65000	4	2	1	12					Yes	Private	Urban	Neither important 0r unimportant	More than 1-2years interval	Yes	Yes		Yes	No	No	No	No	No	No	Yes	Yes	No	Yes	No	No	No	Yes	Yes	No
657	Male	Chattogram	Cox's Bazar	Father	48	Living with a spouse	Islam	Urban	16	12	Private Job		Housewife		No	65000	5	3	1	14					Yes	Government	Urban	Very important	Less than 1year interval	No										No
658	Female	Chattogram	Cox's Bazar	Mother	40	Living with a spouse	Islam	Semi-urban	12	14	Housewife		Private Job		No	45000	4	2	1	9					Yes	Government	Semi-urban	Very important	Less than 1year interval	No										No
659	Female	Chattogram	Cox's Bazar	Mother	43	Living with a spouse	Islam	Semi-urban	14	14	Private Job		Private Job		No	65000	3	1	1	9					Yes	Private	Semi-urban	Very important	Less than 1year interval	No										No
660	Female	Rangpur	Rangpur	Mother	39	Living with a spouse	Islam	Urban	12	14	Housewife		Busienss Person		No	35000	7	3	2	13	10				Yes	Government	Urban	Rather important	2-5 years interval	No										No
661	Male	Rangpur	Rangpur	Father	42	Living with a spouse	Islam	Urban	17	12	Governemnt Job		Housewife		No	32000	6	2	1	13					Yes	Government	Urban	Rather important	Never	No										No
662	Male	Rangpur	Rangpur	Father	28	Living without a spouse	Islam	Semi-urban	12	12	Private Job		Housewife		No	16130	4	2	2	10	5				Yes	Government	Semi-urban	Very important	More than 5 years interval	No										No
663	Female	Rangpur	Rangpur	Mother	41	Living with a spouse	Islam	Urban	12	12	Housewife		Private Job		No	35000	3	1	1	13					Yes	Private	Urban	Very important	Never	No										No
664	Female	Chattogram	Cox's Bazar	Mother	47	Living with a spouse	Islam	Rural	10	12	Housewife		Private Job		No	40000	5	2	1	12					Yes	Government	Rural	Very important	More than 1-2years interval	No										No
665	Male	Chattogram	Cox's Bazar	Father	50	Living with a spouse	Hindu	Rural	10	7	Busienss Person		Housewife		No	30000	6	2	1	14					Yes	Government	Rural	Very important	More than 1-2years interval	No										No
666	Female	Chattogram	Chattogram	Mother	36	Living with a spouse	Hindu	Rural	10	10	Housewife		Busienss Person		No	15000	4	2	1	15					Yes	Private	Rural	Very important	Less than 1year interval	No										No
667	Female	Chattogram	Chattogram	Mother	41	Living with a spouse	Hindu	Rural	10	12	Housewife		Busienss Person		No	20000	4	2	1	14					Yes	Private	Rural	Very important	Never	No										No
668	Female	Chattogram	Chattogram	Mother	35	Living with a spouse	Hindu	Rural	10	12	Housewife		Busienss Person		No	20000	4	2	1	14					Yes	Private	Rural	Very important	Never	No										No
669	Female	Chattogram	Chattogram	Mother	43	Living with a spouse	Hindu	Rural	10	12	Housewife		Busienss Person		No	20000	4	2	1	15					Yes	Private	Rural	Very important	Less than 1year interval	No										No
670	Female	Chattogram	Chattogram	Mother	30	Living with a spouse	Islam	Rural	10	12	Housewife		Busienss Person		No	15000	6	2	2	9	6				Yes	Private	Rural	Very important	Never	No										No
671	Female	Chattogram	Chattogram	Mother	35	Widowed	Hindu	Rural	10	8	Housewife		Agriculture		No	8000	3	2	1	14					Yes	Private	Rural	Rather important	Never	No										No
672	Female	Chattogram	Chattogram	Mother	35	Living with a spouse	Islam	Rural	9	10	Housewife		Agriculture		No	15000	5	3	3	13	9	7			Yes	Private	Rural	Very important	Never	No										No
673	Female	Chattogram	Chattogram	Mother	44	Living with a spouse	Hindu	Rural	16	16	Private Job		Busienss Person		No	50000	4	2	1	15					Yes	Private	Rural	Very important	Less than 1year interval	No										No
674	Male	Rangpur	Rangpur	Father	42	Living with a spouse	Islam	Urban	16	16	Private Job		Private Job		No	70000	6	2	1	12					Yes	Private	Urban	Rather important	2-5 years interval	Yes	Yes	No	No	No	No	No	Yes	Yes	No	Yes	Yes	No	No	No		No	Yes	Yes	No
675	Female	Rangpur	Rangpur	Mother	35	Living with a spouse	Islam	Urban	17	17	Private Job		Busienss Person		No	50000	4	2	1	10					Yes	Private	Urban	Neither important 0r unimportant	2-5 years interval	Yes	No	No	No	No	No	No	Yes	Yes	No	Yes	No	No	No	No	No	No	No	Yes	Yes
676	Male	Rangpur	Rangpur	Father	39	Living with a spouse	Islam	Urban	17	17	Private Job		Private Job		Yes	85000	6	2	1	10					Yes	Government	Urban	Very important	More than 1-2years interval	Yes	Yes	Yes	No	No	No	No	No	Yes	No	Yes	Yes	Yes	No	No	No	No	Yes	Yes	No
677	Female	Rangpur	Rangpur	Mother	35	Living with a spouse	Islam	Semi-urban	10	12	Housewife		Busienss Person		No	25000	4	2	2	15	11				Yes	Government	Semi-urban	Neither important 0r unimportant	Never	No										No
678	Female	Chattogram	0akhali	Mother	33	Living with a spouse	Islam	Rural	10	12	Housewife		Busienss Person		No	30000	5	2	2	16	12				Yes	Government	Rural	Very important	Less than 1year interval	No										No
679	Female	Chattogram	Chattogram	Mother	36	Living with a spouse	Islam	Rural	12	17	Housewife		Private Job		No	60000	4	2	2	16	10				Yes	Private	Rural	Very important	More than 1-2years interval	Yes	Yes	No	No	No	No	No	No	No	No	Yes	Yes	No	No	No	No	No	No	No	No
680	Female	Chattogram	Chattogram	Mother	35	Living with a spouse	Hindu	Rural	10	12	Housewife		Agriculture		No	15000	4	2	2	16	13				Yes	Private	Rural	Rather important	Never	No										No
681	Female	Chattogram	Chattogram	Mother	46	Living with a spouse	Hindu	Rural	10	12	Housewife		Agriculture		No	20000	6	4	3	27	23	15			Yes	Private	Rural	Very important	Never	No										No
682	Female	Chattogram	Chattogram	Mother	34	Living with a spouse	Hindu	Rural	12	12	Housewife		Busienss Person		No	25000	6	3	2	15	2				Yes	Private	Rural	Very important	Less than 1year interval	No										No
683	Female	Chattogram	Cumilla	Mother	40	Living with a spouse	Islam	Rural	5	5	Housewife		Private Job		No	30000	5	3	2	10	7				Yes	Government	Rural	Very important	Never	No										No
684	Female	Chattogram	Cumilla	Mother	42	Living with a spouse	Islam	Urban	9	10	Housewife		Private Job		No	40000	4	3	2	13	5				Yes	Madrasha	Rural	Very important	Never	No										No
685	Female	Chattogram	Cumilla	Mother	52	Living with a spouse	Islam	Urban	0	0	Housewife		Busienss Person		No	10000	4	2	1	15					No			Very important	Never	No										No
686	Male	Chattogram	Lakshmipur	Father	33	Living with a spouse	Islam	Rural	12	18	Governemnt Job		Busienss Person		Yes	50000	5	2	1	12					Yes	Madrasha	Rural	Very important	Never	No										No
687	Male	Chattogram	Lakshmipur	Father	38	Living with a spouse	Islam	Rural	16	10	Governemnt Job		Housewife		Yes	25000	7	3	3	12	7	2			Yes	Madrasha	Rural	Rather important	Never	No										No
688	Female	Sylhet	Sylhet	Mother	35	Living with a spouse	Islam	Urban	16	16	Housewife		Private Job		No	45000	3	1	1	12					Yes	Government	Urban	Very important	Less than 1year interval	Yes	No	No	No	No	No	No	No	Yes	No	No
689	Female	Sylhet	Sylhet	Mother	39	Living with a spouse	Islam	Rural	16	16	Housewife		Private Job		No	45000	4	2	1	18					Yes	Government	Rural	Very important	Less than 1year interval	No										No
690	Female	Sylhet	Sylhet	Mother	49	Living with a spouse	Islam	Rural	16	16	Housewife		Governemnt Job		No	50000	5	3	2	30	27				No			Very important	Less than 1year interval	No										No
691	Female	Sylhet	Sylhet	Mother	39	Living with a spouse	Islam	Rural	16	16	Housewife		Governemnt Job		No	50000	3	1	1	28					No			Very important	Less than 1year interval	No										No
692	Male	Dhaka	Dhaka	Father	44	Living with a spouse	Islam	Urban	20	2007	Private Job		Housewife		No	100000	5	3	3	15	10	4			Yes	Private	Urban	Very important	2-5 years interval	No										No
693	Male	Dhaka	Dhaka South CC	Father	39	Living with a spouse	Islam	Urban	16	2010	Busienss Person		Housewife		No	80000	4	2	1	10					Yes	Private	Urban	Very important	More than 1-2years interval	No										No
694	Female	Dhaka	Dhaka	Mother	30	Living with a spouse	Islam	Urban	13	2010	Governemnt Job		Private Job		Yes	60000	4	2	1	9					Yes	Private	Urban	Very important	Never	Yes	No	Yes	No	No	No	No	No	No	No	Yes	No	Yes	No	No	No	No	No	No	No
695	Female	Dhaka	Dhaka	Mother	35	Living with a spouse	Islam	Urban	19	2008	Housewife		Private Job		No	100000	4	2	2	18	11				Yes	Private	Urban	Very important	More than 5 years interval	No										No
696	Female	Dhaka	Dhaka	Mother	32	Living with a spouse	Islam	Urban	16	2010	Housewife		Private Job		No	100000	5	3	2	9	4				Yes	Private	Urban	Very important	2-5 years interval	No										No
697	Female	Dhaka	Dhaka	Mother	39	Living with a spouse	Islam	Urban	18	2008	Housewife		Private Job		No	200000	4	2	1	10					Yes	Private	Urban	Very important	2-5 years interval	No										No
698	Female	Chattogram	Cumilla	Mother	25	Living without a spouse	Islam	Rural	5	10	Housewife		Private Job		No	100000	4	2	1	12					Yes	Private	Rural	Very important	Never	No										No
699	Female	Chattogram	Chattogram	Mother	36	Living with a spouse	Hindu	Rural	8	10	Housewife		8	Works in Dubai	No	35000	5	3	1	15					Yes	Private	Rural	Very important	Never	No										No
700	Female	Chattogram	Chattogram	Mother	38	Living with a spouse	Islam	Rural	10	10	Housewife		Busienss Person		No	27000	5	1	1	14					Yes	Private	Rural	Very important	More than 1-2years interval	No										No
701	Female	Chattogram	Chattogram	Mother	30	Living with a spouse	Islam	Rural	8	10	Housewife		Busienss Person		No	25000	6	2	1	9					Yes	Private	Rural	Very important	More than 1-2years interval	No										No
702	Female	Chattogram	Chattogram	Mother	31	Living with a spouse	Islam	Rural	12	16	Housewife		Governemnt Job		No	30000	7	2	1	9					Yes	Private	Rural	Very important	Less than 1year interval	No										No
703	Female	Chattogram	Chattogram	Mother	36	Living with a spouse	Islam	Rural	9	10	Housewife		8	Works in Abu Dhabi	No	30000	6	3	2	9	4				Yes	Private	Rural	Very important	2-5 years interval	No										No
704	Female	Chattogram	Chattogram	Mother	36	Living with a spouse	Islam	Rural	7	10	Housewife		8	Works in Dubai	No	30000	6	2	1	14					Yes	Private	Rural	Very important	2-5 years interval	No										No
705	Female	Chattogram	Chattogram	Mother	35	Living with a spouse	Hindu	Rural	12	17	Private Job		Governemnt Job		No	40000	8	3	1	12					Yes	Government	Rural	Very important	Less than 1year interval	Yes	Yes									No
706	Female	Chattogram	Chattogram	Mother	35	Living with a spouse	Islam	Rural	10	12	Housewife		8	Works in Dubai	No	25000	6	2	1	15					Yes	Private	Rural	Very important	More than 1-2years interval	No										No
707	Female	Chattogram	Chattogram	Mother	37	Living with a spouse	Islam	Rural	10	12	Housewife		Busienss Person		No	20000	4	1	1	15					Yes	Private	Rural	Very important	More than 1-2years interval	Yes	Yes									No
708	Female	Chattogram	Chattogram	Mother	35	Living with a spouse	Islam	Rural	10	12	Housewife		Busienss Person		No	25000	6	2	1	13					Yes	Private	Rural	Very important	2-5 years interval	No										No
709	Female	Chattogram	Chattogram	Mother	33	Living with a spouse	Islam	Rural	10	12	Housewife		Busienss Person		No	25000	5	2	1	15					Yes	Government	Semi-urban	Very important	More than 1-2years interval	No										No
710	Female	Chattogram	Chattogram	Mother	36	Living with a spouse	Islam	Rural	16	17	Private Job		Private Job		No	30000	7	3	2	12	19				Yes	Private	Rural	Very important	More than 1-2years interval	Yes	Yes						Yes		Yes	Yes	Yes						Yes		Yes
711	Female	Chattogram	Chattogram CC	Mother	35	Living with a spouse	Buddhist	Urban	18	21	Others	University Teacher	8	University Teacher	No	120000	8	2	1	10					Yes	Private	Urban	Very important	More than 1-2years interval	No										No
712	Female	Chattogram	Chattogram	Mother	35	Living with a spouse	Hindu	Rural	10	10	Housewife		8	Works in Middle East Country	No	30000	3	1	1	10					Yes	Government	Rural	Very important	Never	No										No
713	Female	Chattogram	Chattogram	Mother	32	Living with a spouse	Hindu	Rural	10	12	Housewife		8	Garments worker	No	12000	4	2	2	12	7				Yes	Government	Rural	Very important	Never	No										No
714	Female	Chattogram	Chattogram	Mother	45	Living with a spouse	Hindu	Rural	12	12	Housewife		Private Job		No	15000	4	2	1	11					Yes	Private	Rural	Very important	Never	No										No
715	Female	Chattogram	Chattogram	Mother	35	Living with a spouse	Islam	Rural	10	10	Housewife		Busienss Person		No	25000	6	3	3	12	8	2			Yes	Private	Rural	Very important	More than 1-2years interval	No										No
716	Female	Chattogram	Chattogram	Mother	37	Living with a spouse	Hindu	Rural	12	16	Governemnt Job		Governemnt Job		No	30000	5	2	1	15					Yes	Government	Rural	Very important	Less than 1year interval	Yes	Yes				Yes	Yes	Yes	Yes	Yes	Yes				Yes			Yes	Yes	Yes
717	Female	Chattogram	Chattogram	Mother	38	Living with a spouse	Islam	Rural	8	10	Housewife		8	Works in Dubai	No	25000	8	3	2	20	14				Yes	Private	Rural	Very important	2-5 years interval	No										No
718	Female	Chattogram	Chattogram	Mother	28	Living with a spouse	Islam	Rural	10	12	Housewife		Private Job		No	25000	4	1	1	9					Yes	Private	Rural	Very important	More than 1-2years interval	No										No
719	Female	Chattogram	Chattogram	Mother	35	Living with a spouse	Hindu	Rural	12	17	Private Job		Private Job		No	30000	7	3	1	14					Yes	Government	Rural	Very important	More than 1-2years interval	No										No
720	Female	Chattogram	Chattogram	Mother	38	Living with a spouse	Islam	Rural	10	12	Housewife		8	Works in Dubai	No	30000	6	2	1	15					Yes	Private	Rural	Very important	More than 1-2years interval	No										No
721	Female	Chattogram	Chattogram	Mother	35	Living with a spouse	Hindu	Rural	8	10	Housewife		Busienss Person		No	20000	10	3	1	10					Yes	Private	Rural	Very important	More than 5 years interval	No										No
722	Female	Chattogram	Chattogram	Mother	40	Widowed	Islam	Rural	10	10	Private Job		8	Husband died	No	15000	4	2	1	15					Yes	Government	Semi-urban	Very important	2-5 years interval	No										No
723	Female	Chattogram	Chattogram	Mother	33	Living with a spouse	Islam	Rural	12	12	Housewife		Busienss Person		No	25000	6	3	2	8	5				Yes	Private	Rural	Very important	More than 1-2years interval	No										No
724	Female	Chattogram	Chattogram	Mother	36	Living with a spouse	Islam	Rural	16	16	Housewife		Governemnt Job		No	30000	6	2	1	14					Yes	Private	Semi-urban	Very important	Less than 1year interval	No										No
725	Female	Chattogram	Chattogram	Mother	32	Living with a spouse	Islam	Rural	12	12	Housewife		8	Works in Dubai	No	25000	5	2	1	10					Yes	Private	Rural	Very important	More than 1-2years interval	No										No
726	Female	Chattogram	Chattogram	Mother	29	Living with a spouse	Hindu	Rural	13	12	Housewife		Busienss Person		No	25000	7	2	2	9	2				Yes	Private	Rural	Very important	More than 1-2years interval	No										No
727	Female	Chattogram	Chattogram	Mother	35	Living with a spouse	Islam	Rural	10	12	Housewife		8	Works in Qater	No	30000	15	2	1	15					Yes	Private	Rural	Very important	More than 1-2years interval	No										No
728	Female	Chattogram	Chattogram	Mother	36	Living with a spouse	Islam	Rural	10	12	Housewife		Busienss Person		No	25000	6	2	1	14					Yes	Private	Rural	Very important	More than 1-2years interval	No										No
729	Female	Chattogram	Chattogram	Mother	32	Living with a spouse	Hindu	Rural	10	12	Housewife		Private Job		No	25000	3	1	1	9					Yes	Private	Rural	Very important	More than 1-2years interval	No										No
730	Female	Chattogram	Chattogram	Mother	39	Living with a spouse	Hindu	Semi-urban	17	16	Private Job		Private Job		No	40000	4	2	2	15	11				Yes	Private	Semi-urban	Very important	Less than 1year interval	Yes	Yes	No	No	No	No	No	No	No	No	No
731	Female	Chattogram	Chattogram	Mother	39	Living with a spouse	Hindu	Rural	12	12	Others	Teacher	Private Job		No	30000	4	2	1	15					Yes	Private	Rural	Very important	Less than 1year interval	Yes	Yes	No	No	No	No	No	No	No	No	Yes	Yes	No	No	No	No	No	No	No	No
732	Female	Chattogram	Chattogram CC	Mother	38	Living with a spouse	Islam	Urban	18	18	Governemnt Job		Governemnt Job		No	70000	4	2	2	10	2				Yes	Private	Urban	Very important	More than 1-2years interval	No										No
733	Male	Chattogram	Chattogram CC	Father	36	Living with a spouse	Hindu	Urban	18	16	Others	Doctor	Housewife		Yes	70000	3	1	1	9					Yes	Private	Urban	Very important	More than 1-2years interval	Yes	Yes	Yes	Yes	Yes	No	Yes	Yes	Yes	No	Yes	Yes	Yes	Yes	Yes	No	Yes	Yes	Yes	No
734	Male	Chattogram	Chattogram CC	Father	36	Living with a spouse	Islam	Urban	19	20	Others	Doctor	8	Doctor	Yes	120000	7	2	1	10					Yes	Private	Urban	Very important	More than 1-2years interval	Yes	Yes	Yes	Yes	Yes	No	Yes	Yes	Yes	No	Yes	Yes	Yes	Yes	Yes	No	Yes	Yes	Yes	No
735	Female	Chattogram	Chattogram CC	Mother	34	Living with a spouse	Islam	Urban	16	16	Private Job		Private Job		No	60000	4	2	1	10					Yes	Private	Urban	Very important	More than 1-2years interval	No										No
736	Female	Chattogram	Feni	Mother	39	Living with a spouse	Islam	Urban	17	17	Housewife		Governemnt Job		No	50000	4	2	2	15	10				Yes	Private	Urban	Very important	More than 1-2years interval	No										No
737	Female	Chattogram	Chattogram CC	Mother	37	Living with a spouse	Islam	Urban	17	17	Others	Doctor	Private Job		Yes	70000	8	2	1	11					Yes	Private	Urban	Very important	More than 1-2years interval	Yes	Yes	No	Yes	Yes	No	Yes	Yes	Yes	No	Yes	Yes	No	Yes	Yes	No	Yes	Yes	Yes	No
738	Female	Chattogram	0akhali	Mother	35	Living with a spouse	Islam	Urban	17	16	Others	Doctor	Private Job		Yes	50000	3	1	1	10					Yes	Private	Urban	Very important	More than 1-2years interval	Yes	Yes	No	Yes	Yes	No	Yes	Yes	Yes	No	Yes	Yes	No	Yes	Yes	No	Yes	Yes	Yes	No
739	Female	Chattogram	Chattogram CC	Mother	36	Living with a spouse	Hindu	Urban	17	17	Private Job		Private Job		No	50000	7	3	2	10	2				Yes	Private	Urban	Very important	More than 1-2years interval	No										No
740	Female	Chattogram	Chattogram CC	Mother	42	Living with a spouse	Hindu	Urban	17	17	Governemnt Job		Governemnt Job		No	50000	6	3	2	18	14				Yes	Private	Urban	Very important	More than 1-2years interval	No										No
741	Female	Chattogram	Chattogram CC	Mother	37	Living with a spouse	Hindu	Urban	17	20	Others	Doctor	8	Doctor	Yes	90000	6	3	1	9					Yes	Private	Urban	Very important	Less than 1year interval	Yes	Yes	No	Yes	No	No	Yes	Yes	Yes	No	Yes	Yes	No	Yes	Yes	No	Yes	No	Yes	No
742	Female	Chattogram	Chattogram CC	Mother	34	Living with a spouse	Islam	Urban	16	17	Private Job		Private Job		No	50000	4	2	1	10					Yes	Private	Urban	Very important	Less than 1year interval	No										No
743	Female	Chattogram	Chattogram	Mother	40	Living with a spouse	Hindu	Rural	10	10	Housewife		Busienss Person		No	20000	4	2	1	15					Yes	Private	Rural	Very important	Never	No										No
744	Female	Chattogram	Chattogram CC	Mother	36	Living with a spouse	Islam	Urban	16	17	Housewife		Private Job		No	30000	4	2	1	11					Yes	Private	Urban	Very important	2-5 years interval	No										No
745	Male	Chattogram	Chattogram CC	Father	39	Living with a spouse	Hindu	Urban	17	12	Private Job		Housewife		No	40000	5	2	1	12					Yes	Private	Urban	Very important	Less than 1year interval	No										No
746	Female	Chattogram	Feni	Mother	32	Living with a spouse	Islam	Semi-urban	10	10	Housewife		Busienss Person		No	15000	5	2	2	10	8				Yes	Madrasha	Semi-urban	Very important	Never	No										No
747	Female	Chattogram	Cumilla	Mother	40	Living with a spouse	Hindu	Urban	21	21	Others	Doctor	8	Doctor	Yes	100000	5	1	1	14					Yes	Private	Urban	Very important	Less than 1year interval	Yes	Yes	Yes	Yes	Yes	No	Yes	Yes	Yes	No	Yes	Yes	Yes	Yes	Yes	No	Yes	Yes	Yes	No
748	Female	Chattogram	Feni	Mother	34	Living with a spouse	Hindu	Urban	10	12	Housewife		Busienss Person		No	30000	5	2	1	14					Yes	Private	Urban	Very important	Never	No										No
749	Female	Dhaka	Dhaka	Mother	35	Living with a spouse	Islam	Urban	19	2010	Private Job		Private Job		Yes	200000	3	1	1	9					Yes	Private	Urban	Very important	2-5 years interval	Yes	Yes	No	No	No	No	No	No	No	No	Yes	Yes	No	No	No	No	No	No	No	No
750	Female	Dhaka	Dhaka	Mother	35	Living with a spouse	Islam	Urban	19	2008	Housewife		Private Job		No	100000	4	2	1	9					Yes	Private	Urban	Very important	More than 1-2years interval	No										No
751	Female	Dhaka	Dhaka	Mother	39	Living with a spouse	Islam	Urban	18	2008	Housewife		Private Job		No	200000	4	2	1	9					Yes	Private	Urban	Very important	2-5 years interval	No										No
752	Female	Dhaka	Dhaka	Mother	35	Living with a spouse	Islam	Urban	18	2008	Housewife		Private Job		No	100000	5	3	2	9	3				Yes	Private	Urban	Very important	2-5 years interval	No										No
753	Female	Dhaka	Dhaka	Mother	32	Living with a spouse	Islam	Urban	17	2010	Housewife		Private Job		No	55000	3	1	1	9					Yes	Private	Urban	Very important	Never	No										No
754	Female	Chattogram	Cox's Bazar	Mother	39	Living with a spouse	Islam	Rural	4	6	Housewife		Agriculture		No	25000	5	2	1	10					Yes	Madrasha	Rural	Very important	More than 1-2years interval	No										No
755	Male	Chattogram	Cox's Bazar	Father	47	Living with a spouse	Islam	Semi-urban	12	10	Busienss Person		Housewife		No	65000	5	2	1	12					Yes	Government	Semi-urban	Very important	Less than 1year interval	No										No
756	Female	Chattogram	Cox's Bazar	Mother	44	Living with a spouse	Hindu	Rural	6	8	Housewife		Agriculture		No	25000	3	2	1	13					Yes	Government	Rural	Very important	More than 1-2years interval	No										No
757	Male	Chattogram	Cox's Bazar	Father	47	Living with a spouse	Islam	Rural	10	8	Busienss Person		Housewife		No	55000	4	2	1	13					Yes	Government	Rural	Very important	Less than 1year interval	No										No
758	Male	Chattogram	Cox's Bazar	Father	49	Living with a spouse	Islam	Rural	10	6	Busienss Person		Housewife		No	45000	5	2	1	12					Yes	Madrasha	Rural	Very important	More than 1-2years interval	No										No
759	Male	Chattogram	Cox's Bazar	Father	46	Living with a spouse	Islam	Semi-urban	12	10	Governemnt Job		Housewife		No	25000	4	1	1	13					Yes	Government	Semi-urban	Very important	Less than 1year interval	No										No
760	Male	Chattogram	Cox's Bazar	Father	47	Living with a spouse	Islam	Rural	8	3	Agriculture		Housewife		No	20000	6	2	1	13					Yes	Madrasha	Rural	Very important	More than 1-2years interval	No										No
761	Female	Chattogram	Cox's Bazar	Mother	35	Living with a spouse	Islam	Semi-urban	12	14	Housewife		Governemnt Job		No	30000	3	1	1	9					Yes	Government	Semi-urban	Very important	Less than 1year interval	No										No
762	Male	Chattogram	Cox's Bazar	Father	41	Living with a spouse	Islam	Rural	8	3	Others	Day Labourer	Housewife		No	10000	5	2	1	12					Yes	Madrasha	Rural	Very important	2-5 years interval	No										No
763	Female	Chattogram	Cox's Bazar	Mother	38	Living with a spouse	Islam	Rural	6	8	Agriculture		Agriculture		No	15000	6	2	1	13					Yes	Madrasha	Rural	Very important	More than 1-2years interval	No										No
764	Male	Chattogram	Cox's Bazar	Father	46	Living with a spouse	Islam	Semi-urban	14	10	Governemnt Job		Housewife		No	30000	5	2	1	13					Yes		Semi-urban	Very important	Less than 1year interval	No										No
765	Female	Sylhet	Sylhet	Mother	35	Living with a spouse	Islam	Semi-urban	15	16	Housewife		Governemnt Job		No	30000	3	1	1	14					Yes	Government	Semi-urban	Very important	Less than 1year interval	No										No
766	Female	Sylhet	Sylhet	Mother	32	Living with a spouse	Islam	Semi-urban	14	16	Housewife		Busienss Person		No	35000	4	2	2	9	14				Yes	Government	Semi-urban	Very important	Less than 1year interval	No										No
767	Female	Sylhet	Sylhet	Mother	36	Living with a spouse	Islam	Rural	12	14	Housewife		Busienss Person		No	40000	5	3	1	14					Yes	Government	Rural	Very important	Less than 1year interval	No										No
768	Female	Sylhet	Sylhet	Mother	35	Living with a spouse	Islam	Rural	14	16	Private Job		Busienss Person		No	45000	4	2	1	14					Yes	Government	Rural	Very important	Less than 1year interval	No										No
769	Female	Sylhet	Sylhet	Mother	34	Living with a spouse	Islam	Rural	14	15	Housewife		Private Job		No	30000	3	1	1	13					Yes	Government	Rural	Very important	Less than 1year interval	No										No
770	Female	Sylhet	Sylhet	Mother	35	Living with a spouse	Islam	Rural	12	14	Housewife		Busienss Person		No	30000	4	2	2	14	10				Yes	Government	Rural	Very important	Less than 1year interval	No										No
771	Female	Sylhet	Sylhet	Mother	34	Living with a spouse	Islam	Rural	12	14	Housewife		Busienss Person		No	25000	3	1	1	14					Yes	Government	Rural	Very important	Less than 1year interval	No										No
772	Female	Sylhet	Sylhet	Mother	34	Living with a spouse	Islam	Rural	14	14	Housewife		Governemnt Job		No	35000	4	2	1	13					Yes	Government	Rural	Very important	Less than 1year interval	No										No
773	Female	Sylhet	Sylhet	Mother	32	Living with a spouse	Islam	Rural	12	14	Housewife		Busienss Person		No	35000	4	2	2	13	9				Yes	Government	Rural	Very important	More than 1-2years interval	No										No
774	Female	Sylhet	Sylhet	Mother	33	Living with a spouse	Islam	Rural	12	14	Housewife		Busienss Person		No	25000	3	1	1	14					Yes	Government	Rural	Very important	Less than 1year interval	No										No
775	Female	Sylhet	Sylhet	Mother	34	Living with a spouse	Islam	Rural	10	14	Housewife		Busienss Person		No	20000	4	2	2	14	9				Yes	Government	Rural	Very important	Less than 1year interval	No										No
776	Female	Sylhet	Sylhet	Mother	33	Living with a spouse	Islam	Rural	14	15	Housewife		Governemnt Job		No	30000	4	2	1	14					Yes	Government	Rural	Very important	Less than 1year interval	No										No
777	Female	Chattogram	Chattogram	Mother	36	Living with a spouse	Islam	Urban	10	12	Housewife		Busienss Person		No	25000	5	3	2	14	12				Yes	Private	Urban	Very important	More than 1-2years interval	No										No
778	Female	Chattogram	Chattogram	Mother	37	Living with a spouse	Islam	Urban	12	12	Housewife		Busienss Person		No	25000	5	2	1	15					Yes	Government	Urban	Very important	More than 1-2years interval	No										No
779	Female	Chattogram	Chattogram	Mother	32	Living with a spouse	Hindu	Urban	16	16	Governemnt Job		Governemnt Job		No	30000	4	2	1	9					Yes	Government	Urban	Very important	Less than 1year interval	Yes	Yes							Yes	Yes	No
780	Female	Chattogram	Chattogram	Mother	39	Living with a spouse	Islam	Urban	12	12	Housewife		Private Job		No	25000	6	3	1	13					Yes	Private	Urban	Very important	More than 1-2years interval	No										No
781	Female	Chattogram	Chattogram	Mother	35	Living with a spouse	Hindu	Urban	16	17	Governemnt Job		Governemnt Job		No	60000	4	2	1	10					Yes	Government	Urban	Very important	Less than 1year interval	Yes	Yes							Yes		Yes	Yes							Yes
782	Female	Chattogram	Chattogram	Mother	40	Living with a spouse	Hindu	Semi-urban	10	12	Housewife		8	Works in Dubai	No	30000	4	2	1	15					Yes	Private	Semi-urban	Very important	More than 1-2years interval	No										No
783	Female	Chattogram	Chattogram	Mother	37	Living with a spouse	Buddhist	Urban	8	12	Housewife		Busienss Person		No	25000	6	3	2	16	12				Yes	Private	Urban	Very important	2-5 years interval	No										No
784	Female	Chattogram	Chattogram	Mother	36	Living with a spouse	Hindu	Urban	12	12	Housewife		Private Job		No	25000	2	1	1	15					Yes	Private	Urban	Very important	More than 1-2years interval	No										No
785	Female	Chattogram	Chattogram CC	Mother	34	Living with a spouse	Islam	Semi-urban	12	16	Housewife		Private Job		No	30000	6	2	1	10					Yes	Government	Semi-urban	Very important	Never	No										No
786	Female	Chattogram	Chattogram	Mother	37	Living with a spouse	Islam	Urban	16	17	Private Job		Private Job		No	50000	5	2	1	11					Yes	Private	Urban	Very important	More than 1-2years interval	No										No
787	Female	Chattogram	Chattogram	Mother	39	Living with a spouse	Islam	Rural	8	10	Housewife		Busienss Person		No	15000	7	3	1	14					Yes	Madrasha	Rural	Very important	More than 5 years interval	No										No
788	Female	Chattogram	Chattogram	Mother	38	Living with a spouse	Islam	Rural	5	10	Private Job		Busienss Person		No	15000	6	3	2	9	15				No			Very important	More than 5 years interval	No										No
789	Female	Chattogram	Chattogram	Mother	36	Living with a spouse	Islam	Urban	10	12	Housewife		Busienss Person		No	20000	5	2	1	13					Yes	Private	Urban	Very important	More than 1-2years interval	No										No
790	Female	Chattogram	Chattogram	Mother	36	Living with a spouse	Hindu	Urban	12	16	Housewife		Private Job		No	25000	6	2	1	15					Yes	Private	Urban	Very important	More than 1-2years interval	No										No
791	Female	Chattogram	Chattogram CC	Mother	36	Living with a spouse	Hindu	Urban	12	16	Housewife		Busienss Person		No	30000	5	2	1	15					Yes	Private	Urban	Very important	More than 1-2years interval	No										No
792	Female	Chattogram	Chattogram	Mother	37	Living with a spouse	Islam	Urban	16	17	Private Job		Governemnt Job		No	30000	6	2	1	14					Yes	Private	Urban	Very important	More than 1-2years interval	No										No
793	Female	Chattogram	Chattogram CC	Mother	33	Living with a spouse	Hindu	Urban	16	17	Private Job		Governemnt Job		No	30000	5	2	1	10					Yes	Private	Urban	Very important	More than 1-2years interval	No										No
794	Female	Chattogram	Chattogram CC	Mother	35	Living with a spouse	Buddhist	Urban	12	16	Housewife		Private Job		No	25000	5	2	1	14					Yes	Private	Urban	Very important	More than 1-2years interval	No										No
795	Female	Chattogram	Chattogram CC	Mother	33	Living with a spouse	Islam	Urban	16	16	Private Job		Governemnt Job		No	40000	6	3	2	9	7				Yes	Private	Urban	Very important	Less than 1year interval	No										No
796	Female	Chattogram	Chattogram CC	Mother	35	Living with a spouse	Islam	Urban	16	16	Private Job		Private Job		No	50000	6	2	1	15					Yes	Private	Urban	Very important	Less than 1year interval	No										No
797	Female	Chattogram	Chattogram	Mother	40	Living with a spouse	Islam	Semi-urban	12	12	Housewife		Busienss Person		No	25000	8	2	1	11					Yes	Government	Semi-urban	Very important	Never	No										No
798	Female	Chattogram	Cumilla	Mother	37	Living with a spouse	Islam	Urban	16	17	Governemnt Job		Private Job		No	45000	5	2	1	12					Yes	Private	Urban	Very important	More than 1-2years interval	No										No
799	Female	Chattogram	Chattogram CC	Mother	35	Living with a spouse	Islam	Urban	17	17	Private Job		Busienss Person		No	50000	4	2	2	11	8				Yes	Private	Urban	Very important	More than 1-2years interval	Yes	Yes	No	No	No	No	No	No	No	No	No
800	Female	Chattogram	Chattogram CC	Mother	36	Living with a spouse	Islam	Urban	12	16	Housewife		Busienss Person		No	35000	4	2	1	13					No			Very important	More than 1-2years interval	No										No
801	Female	Chattogram	Chattogram	Mother	31	Living with a spouse	Islam	Semi-urban	12	16	Housewife		Private Job		No	25000	5	1	1	9					Yes	Private	Semi-urban	Rather important	Never	No										No
802	Female	Chattogram	Chattogram	Mother	36	Living with a spouse	Islam	Urban	5	8	Others	House maid	8	Rickshaw poller	No	12000	6	4	2	12	10				Yes	Madrasha	Urban	Rather important	Never	No										No
803	Female	Chattogram	Chattogram	Mother	31	Living with a spouse	Islam	Semi-urban	8	10	Housewife		Agriculture		No	15000	5	3	2	10	5				Yes	Madrasha	Semi-urban	Very important	Never	No										No
804	Female	Rajshahi	Rajshahi	Mother	32	Living with a spouse	Hindu	Urban	16	2009	Housewife		Private Job		No	100000	4	2	2	10	5				Yes	Private	Urban	Very important	2-5 years interval	No										No
805	Female	Rajshahi	Rajshahi	Mother	35	Living with a spouse	Islam	Urban	19	2010	Private Job		Private Job		Yes	100000	5	3	2	16	11				Yes	Private	Urban	Very important	More than 5 years interval	Yes	Yes	No	No	No	No	No	No	No	No	Yes	Yes	No	No	No	No	No	No	No	No
806	Female	Rajshahi	Rajshahi CC	Mother	34	Living with a spouse	Islam	Semi-urban	13	2014	Housewife		Busienss Person		No	35000	4	2	1	10					Yes	Private	Semi-urban	Very important	Never	No										No
807	Female	Dhaka	Dhaka	Mother	30	Living with a spouse	Islam	Urban	17	2010	Housewife		Private Job		No	60000	4	2	1	9					Yes	Private	Urban	Very important	Never	No										No
808	Female	Sylhet	Sylhet	Mother	32	Living with a spouse	Islam	Rural	12	16	Housewife		Busienss Person		No	40000	4	2	1	13					Yes	Government	Rural	Very important	More than 1-2years interval	No										No
809	Female	Sylhet	Sylhet	Mother	35	Living with a spouse	Islam	Rural	14	14	Private Job		Private Job		No	45000	5	3	1	15					Yes	Government	Rural	Very important	More than 1-2years interval	No										No
810	Female	Sylhet	Sylhet	Mother	32	Living with a spouse	Hindu	Rural	12	14	Housewife		Busienss Person		No	30000	3	1	1	13					Yes	Government	Rural	Rather important	Less than 1year interval	No										No
811	Female	Sylhet	Sylhet	Mother	33	Living with a spouse	Islam	Rural	10	12	Housewife		Governemnt Job		No	35000	4	2	1	13					Yes	Government	Rural	Very important	More than 1-2years interval	No										No
812	Female	Sylhet	Sylhet	Mother	34	Living with a spouse	Hindu	Rural	12	12	Housewife		Busienss Person		No	35000	4	2	2	13	9				Yes	Government	Rural	Very important	Less than 1year interval	No										No
813	Female	Sylhet	Sylhet	Mother	35	Living with a spouse	Islam	Rural	10	12	Housewife		Busienss Person		No	30000	3	1	1	14					Yes	Government	Rural	Very important	Less than 1year interval	No										No
814	Female	Sylhet	Sylhet	Mother	33	Living with a spouse	Islam	Rural	12	14	Housewife		Governemnt Job		No	35000	4	2	2	14	10				Yes	Government	Rural	Very important	More than 1-2years interval	No										No
815	Female	Sylhet	Sylhet	Mother	35	Living with a spouse	Islam	Rural	12	14	Housewife		Private Job		No	30000	4	2	1	15					Yes	Government	Rural	Very important	More than 1-2years interval	No										No
816	Female	Sylhet	Sylhet	Mother	35	Living with a spouse	Hindu	Rural	12	13	Housewife		Governemnt Job		No	25000	3	1	1	13					Yes	Government	Rural	Very important	Less than 1year interval	No										No
817	Female	Sylhet	Sylhet	Mother	35	Living with a spouse	Islam	Rural	10	12	Housewife		Governemnt Job		No	30000	4	2	1	15					Yes	Government	Rural	Very important	Less than 1year interval	No										No
818	Female	Sylhet	Sylhet	Mother	34	Living with a spouse	Islam	Rural	12	12	Housewife		Busienss Person		No	35000	4	2	2	14	10				Yes	Madrasha	Rural	Very important	Less than 1year interval	No										No
819	Female	Sylhet	Sylhet	Mother	33	Living with a spouse	Islam	Rural	12	14	Housewife		Private Job		No	30000	3	1	1	13					Yes	Government	Rural	Very important	More than 1-2years interval	No										No
820	Female	Sylhet	Sylhet	Mother	35	Living with a spouse	Islam	Rural	10	12	Housewife		Private Job		No	30000	4	2	1	13					Yes	Government	Rural	Very important	Less than 1year interval	No										No
821	Male	Rangpur	Rangpur	Father	35	Living with a spouse	Islam	Urban	17	17	Private Job		Private Job		No	55000	3	1	1	11					Yes	Private	Urban	Very important	2-5 years interval	Yes	No	No	Yes	No	No	No	No	No	No	Yes	No	No	Yes	No	No	No	No	No	No
822	Female	Rangpur	Rangpur	Mother	29	Living with a spouse	Islam	Semi-urban	10	12	Housewife		Busienss Person		No	25000	6	2	1	9					Yes	Government	Semi-urban	Very important	Never	No										No
823	Female	Sylhet	Sylhet	Mother	36	Living with a spouse	Islam	Rural	12	12	Housewife		Busienss Person		No	45000	4	2	1	13					Yes	Government	Rural	Very important	Less than 1year interval	No										No
824	Female	Sylhet	Sylhet	Mother	35	Living with a spouse	Islam	Rural	12	12	Housewife		Governemnt Job		No	30000	3	1	1	14					Yes	Government	Rural	Very important	More than 1-2years interval	No										No
825	Female	Sylhet	Sylhet	Mother	35	Living with a spouse	Islam	Rural	12	12	Housewife		Busienss Person		No	35000	5	3	2	13	9				Yes	Government		Very important	Less than 1year interval	No										No
826	Female	Sylhet	Sylhet	Mother	34	Living with a spouse	Islam	Rural	12	12	Housewife		Private Job		No	35000	3	1	1	13					Yes	Government	Rural	Very important	More than 1-2years interval	No										No
827	Male	Dhaka	Gazipur	Father	55	Living with a spouse	Islam	Urban	12	8	Agriculture		Housewife		No	50000	6	4	2	20	15				Yes	Madrasha	Urban	Very important	More than 1-2years interval	No										No
828	Female	Sylhet	Sylhet	Mother	34	Living with a spouse	Islam	Rural	10	12	Housewife		Private Job		No	30000	4	2	1	13					No			Very important	Less than 1year interval	No										No
829	Male	Dhaka	Gazipur	Father	50	Living with a spouse	Islam	Urban	12	6	Busienss Person		Housewife		No	40000	5	3	1	15					Yes	Madrasha	Urban	Very important	Less than 1year interval	No										No
830	Female	Sylhet	Sylhet	Mother	34	Living with a spouse	Islam	Rural	12	14	Housewife		Private Job		No	30000	4	2	1	14					No			Very important	Less than 1year interval	No										No
831	Female	Dhaka	Gazipur	Mother	42	Living with a spouse	Islam	Urban	10	10	Housewife		Busienss Person		No	45000	5	3	2	17	13				Yes	Madrasha	Urban	Very important	Less than 1year interval	No										No
832	Female	Sylhet	Sylhet	Mother	35	Living with a spouse	Islam	Rural	12	12	Private Job		Private Job		No	35000	3	1	1	14					Yes	Government	Rural	Very important	Less than 1year interval	No										No
833	Female	Dhaka	Gazipur	Mother	38	Living with a spouse	Islam	Urban	10	10	Housewife		Agriculture		No	30000	4	2	1	10					Yes	Madrasha	Urban	Very important	More than 1-2years interval	No										No
834	Female	Sylhet	Sylhet	Mother	35	Living with a spouse	Islam	Rural	12	12	Housewife		Private Job		No	35000	4	2	2	13	10				No			Very important	Less than 1year interval	No										No
835	Female	Dhaka	Gazipur	Mother	36	Living with a spouse	Islam	Urban	12	15	Housewife		Private Job		No	30000	4	2	1	9					Yes	Madrasha	Urban	Very important	Less than 1year interval	No										No
836	Female	Dhaka	Gazipur	Mother	42	Living without a spouse	Islam	Urban	15	15	Governemnt Job		Private Job		Yes	40000	5	3	1	12					Yes	Government	Urban	Very important	Less than 1year interval	Yes	Yes	Yes	No	No	No	No	No	No	No	Yes	Yes	Yes	No	No	No	No	No	No	No
837	Male	Dhaka	Gazipur	Father	50	Living with a spouse	Islam	Urban	18	8	Busienss Person		Housewife		No	40000	5	3	1	15					Yes	Madrasha	Urban	Very important	More than 1-2years interval	No										No
838	Male	Dhaka	Gazipur	Father	40	Living with a spouse	Islam	Urban	12	12	Busienss Person		Housewife		No	40000	4	2	1	10					Yes	Government	Urban	Very important	Less than 1year interval	No										No
839	Male	Dhaka	Gazipur	Father	55	Living with a spouse	Islam	Urban	10	10	Busienss Person		Housewife		No	50000	6	4	1	12					Yes	Government	Urban	Very important	Less than 1year interval	No										No
840	Female	Dhaka	Gazipur	Mother	42	Living with a spouse	Islam	Urban	8	8	Housewife		Agriculture		No	30000	6	3	2	12	8				Yes	Madrasha	Urban	Very important	More than 1-2years interval	No										No
841	Female	Sylhet	Sylhet	Mother	35	Living with a spouse	Islam	Rural	12	14	Housewife		Private Job		No	30000	4	2	1	13					Yes	Government	Rural	Very important	More than 1-2years interval	No										No
842	Female	Dhaka	Gazipur	Mother	43	Living with a spouse	Islam	Urban	12	12	Housewife		Busienss Person		No	60000	6	3	1	12					Yes	Government	Urban	Very important	Less than 1year interval	No										No
843	Female	Sylhet	Sylhet	Mother	34	Living with a spouse	Islam	Rural	10	12	Housewife		Private Job		No	25000	3	1	1	14					Yes	Government	Rural	Very important	More than 1-2years interval	No										No
844	Female	Dhaka	Gazipur	Mother	40	Living with a spouse	Hindu	Urban	15	16	Private Job		Governemnt Job		No	50000	4	2	1	10					Yes	Government	Urban	Very important	Less than 1year interval	Yes	No	No	No	No	Yes	No	No	No	No	No
845	Female	Sylhet	Sylhet	Mother	35	Living with a spouse	Islam	Rural	12	12	Housewife		Private Job		No	30000	4	2	2	14	11				Yes	Government	Rural	Very important	Less than 1year interval	No										No
846	Female	Sylhet	Sylhet	Mother	35	Living with a spouse	Islam	Rural	12	12	Housewife		Private Job		No	20000	3	1	1	14					No			Very important	Less than 1year interval	No										No
847	Female	Dhaka	Gazipur	Mother	39	Living with a spouse	Hindu	Urban	12	16	Housewife		Governemnt Job		No	40000	4	2	1	13					Yes		Urban	Rather important	Less than 1year interval	No										No
848	Female	Sylhet	Sylhet	Mother	35	Living with a spouse	Islam	Rural	12	14	Housewife		Private Job		No	30000	4	2	1	13					No			Very important	More than 1-2years interval	No										No
849	Female	Sylhet	Sylhet	Mother	34	Living with a spouse	Buddhist	Rural	12	12	Governemnt Job		Private Job		No	35000	5	3	1	15					Yes	Government	Rural	Very important	Less than 1year interval	No										No
850	Male	Dhaka	Gazipur	Father	40	Living with a spouse	Islam	Urban	16	16	Private Job		Housewife		No	50000	5	2	1	10					Yes	Government	Urban	Rather important	Less than 1year interval	Yes	No	No	No	No	Yes	No	No	Yes	No	Yes	No	No	No	No	No	No	Yes	Yes	Yes
851	Female	Sylhet	Sylhet	Mother	34	Living with a spouse	Islam	Rural	10	12	Housewife		Private Job		No	35000	3	1	1	14					Yes	Government	Rural	Very important	Less than 1year interval	No										No
852	Female	Sylhet	Sylhet	Mother	35	Living with a spouse	Islam	Rural	10	12	Housewife		Governemnt Job		No	30000	4	2	2	15	9				No			Very important	Less than 1year interval	No										No
853	Male	Dhaka	Gazipur	Father	46	Living with a spouse	Islam	Urban	12	10	Busienss Person		Housewife		No	40000	5	3	1	12					Yes	Madrasha	Urban	Very important	Less than 1year interval	No										No
854	Female	Sylhet	Sylhet	Mother	33	Living with a spouse	Hindu	Rural	10	12	Housewife		Private Job		No	25000	3	1	1	14					Yes	Government	Rural	Very important	Less than 1year interval	No										No
855	Male	Dhaka	Gazipur	Father	50	Living with a spouse	Islam	Urban	10	8	Busienss Person		Housewife		No	50000	6	4	2	16	11				Yes	Madrasha	Urban	Very important	More than 1-2years interval	No										No
856	Female	Sylhet	Sylhet	Mother	35	Living with a spouse	Islam	Rural	10	12	Housewife		Private Job		No	30000	4	2	1	13					Yes	Government	Rural	Very important	Less than 1year interval	No										No
857	Female	Sylhet	Sylhet	Mother	35	Living with a spouse	Islam	Rural	12	12	Housewife		Governemnt Job		No	35000	4	2	2	13	9				Yes	Government	Rural	Very important	Less than 1year interval	No										No
858	Female	Dhaka	Gazipur	Mother	45	Living with a spouse	Islam	Urban	10	10	Housewife		Agriculture		No	40000	5	3	1	13					Yes	Madrasha	Urban	Very important	Less than 1year interval	No										No
859	Female	Sylhet	Sylhet	Mother	34	Living with a spouse	Islam	Rural	10	12	Housewife		Private Job		No	35000	4	2	1	13					No			Very important	Less than 1year interval	No										No
860	Female	Sylhet	Sylhet	Mother	35	Living with a spouse	Hindu	Rural	12	12	Housewife		Private Job		No	35000	4	2	2	15	10				No			Very important	Less than 1year interval	No										No
861	Female	Dhaka	Gazipur	Mother	37	Living with a spouse	Islam	Urban	15	16	Housewife		Governemnt Job		No	35000	4	2	1	10					Yes	Government	Urban	Very important	Less than 1year interval	Yes	No	No	No	No	Yes	No	No	No	No	Yes	No	No	No	No	No	No	Yes	Yes	No
862	Female	Sylhet	Sylhet	Mother	34	Living with a spouse	Islam	Rural	12	12	Private Job		Private Job		No	35000	4	2	1	13					Yes	Government	Rural	Very important	More than 1-2years interval	No										No
863	Female	Dhaka	Gazipur	Mother	39	Living with a spouse	Islam	Urban	12	15	Housewife		Private Job		No	40000	4	2	1	10					Yes	Government	Urban	Very important	Less than 1year interval	No										No
864	Male	Dhaka	Gazipur	Father	38	Living with a spouse	Islam	Urban	16	16	Private Job		Housewife		No	45000	4	2	1	10					Yes	Government	Urban	Very important	Less than 1year interval	No										No
865	Female	Sylhet	Sylhet	Mother	35	Living with a spouse	Islam	Rural	10	12	Housewife		Private Job		No	35000	4	2	1						No			Very important	Less than 1year interval	No										No
866	Female	Sylhet	Sylhet	Mother	33	Living with a spouse	Islam	Rural	10	12	Housewife		Private Job		No	25000	3	1	1	15					Yes	Government	Rural	Very important	Less than 1year interval	No										No
867	Female	Sylhet	Sylhet	Mother	35	Living with a spouse	Islam	Rural	12	12	Housewife		Governemnt Job		No	25000	4	2	1	13					Yes	Government	Rural	Very important	Less than 1year interval	No										No
868	Male	Chattogram	Cox's Bazar	Father	46	Living with a spouse	Islam	Rural	8	5	Agriculture		Housewife		No	18000	6	3	1	14					Yes	Madrasha	Rural	Very important	2-5 years interval	No										No
869	Female	Chattogram	Cox's Bazar	Mother	34	Living with a spouse	Islam	Semi-urban	12	14	Housewife		Governemnt Job		No	30000	3	1	1	10					Yes	Government	Semi-urban	Very important	Less than 1year interval	No										No
870	Male	Rangpur	Rangpur	Father	39	Living with a spouse	Islam	Urban	16	17	Private Job		Busienss Person		No	50000	5	2	1	9					Yes	Private	Urban	Very important	Never	No										No
871	Female	Rangpur	Rangpur	Mother	33	Living with a spouse	Islam	Urban	16	16	Private Job		Busienss Person		No	50000	4	1	1	10					Yes	Private	Urban	Very important	Never	No										No
872	Female	Chattogram	Cox's Bazar	Mother	32	Living with a spouse	Islam	Semi-urban	12	14	Housewife		Governemnt Job		No	20000	3	1	1	9					Yes	Government	Semi-urban	Very important	More than 1-2years interval	No										No
873	Female	Rangpur	Rangpur	Mother	32	Living without a spouse	Islam	Urban	12	12	Housewife		Busienss Person		No	30000	4	1	1	9					Yes	Madrasha	Urban	Very important	Never	No										No
874	Female	Rangpur	Rangpur	Mother	36	Living without a spouse	Islam	Urban	14	16	Housewife		Private Job		No	36000	4	1	1	9					Yes	Private	Urban	Very important	Never	No										No
875	Male	Rangpur	Rangpur	Father	44	Living with a spouse	Islam	Semi-urban	10	12	Busienss Person		Housewife		No	25000	5	2	2	10	8				Yes	Madrasha	Semi-urban	Very important	Never	No										No
876	Male	Rangpur	Rangpur	Father	34	Living with a spouse	Islam	Urban	16	16	Private Job		Private Job		No	45000	4	1	1	9					Yes	Private	Urban	Very important	Never	No										No
877	Female	Rangpur	Rangpur	Mother	33	Living with a spouse	Islam	Urban	16	16	Private Job		Governemnt Job		No	50000	6	1	1	9					Yes	Private	Urban	Very important	2-5 years interval	No										No
878	Female	Rangpur	Rangpur	Mother	45	Living with a spouse	Islam	Urban	12	143	Housewife		Busienss Person		No	40000	6	2	1	12					Yes	Private	Urban	Very important	Never	No										No
879	Female	Chattogram	Cox's Bazar	Mother	37	Living with a spouse	Hindu	Rural	8	12	Housewife		Governemnt Job		No	25000	5	2	1	13					Yes	Government	Rural	Very important	More than 1-2years interval	No										No
880	Female	Rajshahi	Joypurhat	Mother	40	Living with a spouse	Islam	Semi-urban	16	12	Governemnt Job		Busienss Person		No	37000	4	2	1	15					Yes	Private	Urban	Very important	More than 1-2years interval	No										No
881	Female	Rajshahi	Joypurhat	Mother	36	Living with a spouse	Islam	Semi-urban	16	18	Private Job		Private Job		No	50000	4	2	2	10	8				Yes	Private	Semi-urban	Very important	More than 1-2years interval	Yes	No	No	No	No	No	No	No	Yes	Yes	No
882	Female	Rajshahi	Joypurhat	Mother	35	Living with a spouse	Islam	Rural	12	12	Housewife		Busienss Person		No	20000	4	2	1	15					Yes	Government	Semi-urban	Very important	More than 1-2years interval	No										No
883	Male	Rajshahi	Joypurhat	Father	45	Living with a spouse	Islam	Semi-urban	12	5	Busienss Person		Housewife		No	30000	5	2	1	15					Yes	Government	Semi-urban	Very important	More than 5 years interval	No										No
884	Female	Rajshahi	Natore	Mother	42	Separated	Islam	Semi-urban	16	16	Busienss Person		Busienss Person		No	50000	2	2	1						Yes	Government	Semi-urban	Rather important	2-5 years interval	No										No
885	Male	Rajshahi	Joypurhat	Father	37	Living with a spouse	Islam	Urban	18	18	Private Job		Housewife		No	100000	4	2	1	9					Yes	Private	Urban	Neither important 0r unimportant	Less than 1year interval	No										No
886	Female	Rajshahi	Joypurhat	Mother	35	Living with a spouse	Islam	Semi-urban	8	5	Housewife		Agriculture		No	20000	4	2	1	15					Yes	Private	Semi-urban	Very important	More than 1-2years interval	No										No
887	Male	Chattogram	Cox's Bazar	Father	43	Living with a spouse	Islam	Rural	12	7	Governemnt Job		Housewife		No	40000	6	3	2	15	13				Yes	Government	Rural	Very important	More than 1-2years interval	No										No
888	Male	Chattogram	Cox's Bazar	Father	45	Living with a spouse	Hindu	Semi-urban	14	12	Governemnt Job		Housewife		No	35000	5	2	1	12					Yes	Government	Semi-urban	Very important	Less than 1year interval	No										No
889	Female	Chattogram	Cox's Bazar	Mother	33	Living with a spouse	Islam	Urban	16	16	Private Job		Private Job		No	65000	3	1	1	10					Yes	Private	Urban	Very important	Less than 1year interval	No										No
890	Male	Chattogram	Cox's Bazar	Father	35	Living with a spouse	Islam	Rural	7	10	Busienss Person		Housewife		No	18000	6	2	2	14	10				Yes	Government	Rural	Very important	Less than 1year interval	No										No
891	Female	Chattogram	Cox's Bazar	Mother	33	Living with a spouse	Islam	Urban	14	16	Private Job		Private Job		No	58000	3	1	1	9					Yes	Government	Urban	Very important	Less than 1year interval	No										No
892	Male	Chattogram	Cox's Bazar	Father	46	Living with a spouse	Islam	Semi-urban	10	7	Busienss Person		Housewife		No	25000	5	2	1	11					Yes	Government	Semi-urban	Very important	2-5 years interval	No										No
893	Male	Chattogram	Cox's Bazar	Father	46	Living with a spouse	Islam	Urban	14	12	Private Job		Housewife		No	32000	6	2	1	13					Yes	Government	Urban	Very important	Less than 1year interval	No										No
894	Female	Chattogram	Cox's Bazar	Mother	41	Living with a spouse	Islam	Rural	6	10	Housewife		Busienss Person		No	26000	5	2	1	13					Yes	Madrasha	Rural	Very important	Less than 1year interval	No										No
895	Male	Chattogram	Cox's Bazar	Father	47	Living with a spouse	Islam	Rural	14	12	Private Job		Housewife		No	40000	5	3	1	13					Yes	Madrasha	Rural	Very important	More than 1-2years interval	No										No
896	Male	Chattogram	Cox's Bazar	Father	46	Living with a spouse	Islam	Rural	8	4	Agriculture		Housewife		No	20000	7	3	2	14	10				Yes	Madrasha	Rural	Very important	2-5 years interval	No										No
897	Female	Sylhet	Sylhet	Mother	36	Living with a spouse	Islam	Rural	10	12	Housewife		Busienss Person		No	35000	4	2	1	13					Yes	Government	Rural	Very important	Less than 1year interval	No										No
898	Female	Sylhet	Sylhet	Mother	35	Living with a spouse	Hindu	Rural	12	12	Housewife		Busienss Person		No	30000	5	3	2	13	9				Yes	Government	Rural	Very important	Less than 1year interval	No										No
899	Female	Sylhet	Sylhet	Mother	35	Living with a spouse	Islam	Rural	12	12	Housewife		Governemnt Job		No	30000	3	1	1	15					Yes	Government	Rural	Very important	Less than 1year interval	No										No
900	Female	Sylhet	Sylhet	Mother	34	Living with a spouse	Islam	Rural	12	12	Housewife		Private Job		No	40000	4	2	1	13					No			Rather important	Less than 1year interval	No										No
901	Female	Sylhet	Sylhet	Mother	34	Living with a spouse	Islam	Rural	12	12	Housewife		Private Job		No	25000	3	1	1	15					Yes	Madrasha	Rural	Very important	Less than 1year interval	No										No
902	Female	Sylhet	Sylhet	Mother	34	Living with a spouse	Islam	Rural	10	10	Housewife		Busienss Person		No	25000	3	1	1	13					No			Very important	More than 1-2years interval	No										No
903	Female	Sylhet	Sylhet	Mother	33	Living with a spouse	Hindu	Rural	10	12	Housewife		Busienss Person		No	25000	4	2	2	14	9				Yes	Government	Rural	Rather important	More than 1-2years interval	No										No
904	Female	Sylhet	Sylhet	Mother	35	Living with a spouse	Islam	Rural	12	12	Housewife		Private Job		No	30000	4	2	1	14					No			Very important	Less than 1year interval	No										No
905	Female	Sylhet	Sylhet	Mother	34	Living with a spouse	Islam	Rural	10	12	Housewife		Private Job		No	25000	3	1	1	14					No			Very important	Less than 1year interval	No										No
906	Female	Sylhet	Sylhet	Mother	35	Living with a spouse	Islam	Rural	10	10	Housewife		Busienss Person		No	35000	4	2	2	13	10				Yes	Government	Rural	Very important	Less than 1year interval	No										No
907	Female	Rangpur	Rangpur	Mother	45	Living with a spouse	Islam	Urban	12	16	Housewife		Busienss Person		No	40000	6	2	1	11					Yes	Private	Urban	Very important	Never	No										No
908	Female	Rangpur	Rangpur	Mother	32	Living with a spouse	Islam	Urban	12	16	Housewife		Busienss Person		No	40000	4	1	1	10					Yes	Private	Urban	Very important	Never	No										No
909	Female	Rangpur	Rangpur	Mother	38	Living with a spouse	Islam	Urban	12	16	Housewife		Busienss Person		No	45000	4	1	1	10					Yes	Government	Urban	Very important	Never	No										No
910	Female	Rangpur	Rangpur	Mother	39	Living with a spouse	Islam	Urban	10	10	Housewife		Agriculture		No	20000	6	3	1	11					Yes	Government	Urban	Very important	Never	No										No
911	Male	Rajshahi	Joypurhat	Father	50	Living with a spouse	Islam	Urban	16	12	Private Job		Housewife		No	60000	4	2	1						Yes	Private	Urban	Very important	More than 1-2years interval	No										No
912	Male	Rajshahi	Joypurhat	Father	45	Living with a spouse	Islam	Rural	16	18	Private Job		Private Job		No	100000	3	2	1	9					Yes	Private	Urban	Very important	Less than 1year interval	No										No
913	Female	Rajshahi	Joypurhat	Mother	32	Living with a spouse	Islam	Rural	3	5	Housewife		Agriculture		No	8000	5	3	2	9	6				Yes	Government	Rural	Very important	Never	No										No
914	Female	Rajshahi	Joypurhat	Mother	42	Living with a spouse	Islam	Rural	5	3	Housewife		Agriculture		No	8000	5	3	2	9	6				Yes	Government	Rural	Very important	Never	No										No
915	Female	Sylhet	Sylhet	Mother	36	Living with a spouse	Islam	Rural	10	12	Housewife		Private Job		No	35000	5	3	1	15					Yes	Government	Rural	Very important	Less than 1year interval	No										No
916	Female	Sylhet	Sylhet	Mother	35	Living with a spouse	Islam	Rural	12	12	Housewife		Busienss Person		No	30000	4	2	2	15	10				Yes	Government	Rural	Very important	More than 1-2years interval	No										No
917	Female	Sylhet	Sylhet	Mother	34	Living with a spouse	Islam	Rural	10	10	Housewife		Busienss Person		No	25000	3	1	1	13					Yes	Government	Rural	Very important	Less than 1year interval	No										No
918	Female	Sylhet	Sylhet	Mother	35	Living with a spouse	Islam	Rural	10	10	Housewife		Private Job		No	30000	4	2	1	13					Yes	Madrasha	Rural	Very important	Less than 1year interval	No										No
919	Female	Sylhet	Sylhet	Mother	37	Living with a spouse	Islam	Rural	12	12	Private Job		Private Job		No	40000	5	3	2	15	9				Yes	Government	Rural	Very important	Less than 1year interval	No										No
920	Female	Sylhet	Sylhet	Mother	35	Living with a spouse	Islam	Rural	10	10	Housewife		Private Job		No	30000	3	1	1	14					Yes	Government	Rural	Very important	Less than 1year interval	No										No
921	Female	Sylhet	Sylhet	Mother	35	Living with a spouse	Hindu	Rural	10	10	Housewife		Busienss Person		No	30000	4	2	1	13					Yes	Government	Rural	Very important	More than 1-2years interval	No										No
922	Female	Sylhet	Sylhet	Mother	36	Living with a spouse	Hindu	Rural	10	10	Housewife		Busienss Person		No	35000	5	3	1	13					Yes	Government	Rural	Very important	More than 1-2years interval	No										No
923	Female	Sylhet	Sylhet	Mother	35	Living with a spouse	Islam	Rural	12	12	Housewife		Governemnt Job		No	25000	4	2	1	13					Yes	Government	Rural	Very important	Less than 1year interval	No										No
924	Female	Sylhet	Sylhet	Mother	34	Living with a spouse	Islam	Rural	10	10	Housewife		Private Job		No	30000	3	1	1	14					Yes	Government	Rural	Very important	Less than 1year interval	No										No
925	Female	Sylhet	Sylhet	Mother	35	Living with a spouse	Islam	Rural	10	10	Housewife		Busienss Person		No	25000	3	1	1	14					No			Very important	Less than 1year interval	No										No
926	Female	Sylhet	Sylhet	Mother	36	Living with a spouse	Hindu	Rural	12	12	Housewife		Private Job		No	30000	4	2	2	13	10				No			Very important	Less than 1year interval	No										No
927	Female	Sylhet	Sylhet	Mother	35	Living with a spouse	Islam	Rural	10	10	Housewife		Busienss Person		No	25000	3	1	1	12					Yes	Government	Rural	Very important	More than 1-2years interval	No										No
928	Female	Sylhet	Sylhet	Mother	36	Living with a spouse	Islam	Rural	12	12	Housewife		Busienss Person		No	35000	4	2	1	13					Yes	Government	Rural	Very important	Less than 1year interval	No										No
929	Female	Sylhet	Sylhet	Mother	35	Living with a spouse	Islam	Rural	10	10	Housewife		Busienss Person		No	35000	4	1	1	13					Yes	Government	Rural	Very important	Less than 1year interval	No										No
930	Female	Sylhet	Sylhet	Mother	35	Living with a spouse	Islam	Rural	12	12	Housewife		Governemnt Job		No	30000	4	2	1	14					Yes	Government	Rural	Very important	Less than 1year interval	No										No
931	Female	Sylhet	Sylhet	Mother	35	Living with a spouse	Islam	Rural	10	10	Housewife		Busienss Person		No	25000	4	1	1	13					Yes	Government	Rural	Very important	Less than 1year interval	No										No
932	Male	Chattogram	Cox's Bazar	Father	49	Living with a spouse	Islam	Semi-urban	16	14	Private Job		Housewife		No	40000	4	2	1	10					Yes	Private	Semi-urban	Very important	Less than 1year interval	No										No
933	Male	Chattogram	Cox's Bazar	Father	45	Living with a spouse	Islam	Rural	12	9	Busienss Person		Housewife		No	25000	7	2	1	13					Yes	Madrasha	Rural	Very important	More than 1-2years interval	No										No
934	Female	Chattogram	Cox's Bazar	Mother	36	Living with a spouse	Islam	Rural	8	12	Housewife		Busienss Person		No	28000	4	1	1	11					Yes	Madrasha	Rural	Very important	More than 1-2years interval	No										No
935	Male	Chattogram	Cox's Bazar	Father	45	Living with a spouse	Islam	Semi-urban	14	12	Private Job		Housewife		No	30000	4	2	1	12					Yes	Government	Semi-urban	Very important	Less than 1year interval	No										No
936	Female	Chattogram	Cox's Bazar	Mother	35	Widowed	Islam	Rural	3	5	Busienss Person		8	He is 0 more	No	12000	2	1	1	9					Yes	Madrasha	Rural	Very important	Less than 1year interval	No										No
937	Female	Chattogram	Cox's Bazar	Mother	37	Living with a spouse	Islam	Rural	5	8	Housewife		Agriculture		No	20000	5	2	1	13					Yes	Madrasha	Rural	Very important	More than 1-2years interval	No										No
938	Female	Chattogram	Cox's Bazar	Mother	41	Living with a spouse	Islam	Rural	8	12	Housewife		Busienss Person		No	25000	5	2	1	14					Yes	Madrasha	Rural	Very important	2-5 years interval	No										No
939	Male	Chattogram	Cox's Bazar	Father	42	Living with a spouse	Islam	Urban	16	14	Governemnt Job		Housewife		No	35000	4	1	1	10					Yes	Government	Urban	Very important	Less than 1year interval	No										No
940	Female	Dhaka	Dhaka 0rth CC	Mother	40	Living with a spouse	Islam	Rural	16	18	Housewife		Private Job		No	80000	4	2	1	9					Yes	Private	Rural	Very important	Never	No										No
941	Female	Dhaka	Dhaka 0rth CC	Mother	39	Living with a spouse	Islam	Rural	18	18	Housewife		Private Job		No	80000	4	2	2	11	8				Yes	Private	Rural	Very important	Never	No										No
942	Female	Dhaka	Dhaka 0rth CC	Mother	35	Living with a spouse	Islam	Urban	16	18	Housewife		Busienss Person		No	80000	4	2	1	9					Yes	Private	Urban	Very important	Never	No										No
943	Female	Dhaka	Dhaka 0rth CC	Mother	40	Living with a spouse	Islam	Urban	16	16	Housewife		Governemnt Job		No	80000	4	2	1	9					Yes	Private	Urban	Very important	Never	No										No
944	Female	Dhaka	Dhaka 0rth CC	Mother	38	Living with a spouse	Hindu	Urban	18	18	Housewife		Busienss Person		No	80000	4	2	2	14	9				Yes	Private	Urban	Very important	Never	No										No
945	Female	Dhaka	Dhaka 0rth CC	Mother	40	Living with a spouse	Islam	Urban	18	18	Housewife		Private Job		No	80000	5	2	1	10					Yes	Private	Urban	Very important	Never	Yes									Yes	Yes									Yes
946	Female	Dhaka	Dhaka 0rth CC	Mother	32	Living with a spouse	Islam	Urban	18	18	Housewife		Private Job		No	80000	4	2	2	10	6				Yes	Private	Urban	Very important	Never	No										No
947	Female	Dhaka	Dhaka 0rth CC	Mother	38	Living with a spouse	Islam	Urban	18	18	Housewife		Private Job		No	80000	5	2	2	12	10				Yes	Private	Urban	Very important	Never	Yes								Yes	Yes	No
948	Female	Dhaka	Dhaka 0rth CC	Mother	40	Living with a spouse	Islam	Urban	16	18	Housewife		Private Job		No	80000	4	2	1	12					Yes	Private		Rather important	Never	No										No
949	Male	Dhaka	Dhaka 0rth CC	Father	40	Living with a spouse	Islam	Urban	18	18	Governemnt Job		Housewife		No	80000	4	2	2	11	6				Yes	Private	Urban	Very important	Never	No										No
950	Female	Dhaka	Dhaka 0rth CC	Mother	28	Living with a spouse	Hindu	Urban	18	18	Housewife		Private Job		No	80000	3	1	1	9					Yes	Private	Urban	Very important	Never	No										No
951	Male	Chattogram	Cox's Bazar	Father	44	Living with a spouse	Islam	Semi-urban	14	12	Busienss Person		Governemnt Job		No	50000	4	2	1	11					Yes	Government	Semi-urban	Very important	Less than 1year interval	No										No
952	Female	Dhaka	Dhaka 0rth CC	Mother	35	Living with a spouse	Islam	Urban	18	18	Housewife		Private Job		No	80000	5	1	1	10					Yes	Private	Urban	Very important	Never	No										No
953	Female	Dhaka	Dhaka 0rth CC	Mother	53	Living with a spouse	Islam	Urban	16	18	Housewife		Governemnt Job		No	80000	5	3	1	15					Yes	Private	Urban	Very important	Never	No										No
954	Male	Chattogram	Cox's Bazar	Father	43	Living with a spouse	Islam	Urban	16	16	Private Job		Private Job		No	70000	4	2	1	12					Yes	Private	Urban	Very important	Less than 1year interval	No										No
955	Male	Chattogram	Cox's Bazar	Father	45	Living with a spouse	Islam	Semi-urban	14	12	Private Job		Housewife		No	40000	5	2	1	11					Yes	Government	Semi-urban	Very important	Less than 1year interval	No										No
956	Male	Chattogram	Cox's Bazar	Father	43	Living with a spouse	Islam	Rural	12	8	Busienss Person		Housewife		No	35000	4	2	1	13					Yes	Government	Rural	Very important	More than 1-2years interval	No										No
957	Male	Chattogram	Cox's Bazar	Father	46	Living with a spouse	Islam	Semi-urban	10	8	Busienss Person		Housewife		No	30000	5	2	1	13					Yes	Government	Semi-urban	Very important	More than 1-2years interval	No										No
958	Female	Chattogram	Cox's Bazar	Mother	37	Living with a spouse	Islam	Urban	12	14	Busienss Person		Busienss Person		No	65000	4	2	1	13					Yes	Government	Urban	Very important	More than 1-2years interval	No										No
959	Male	Chattogram	Cox's Bazar	Father	46	Living with a spouse	Islam	Semi-urban	16	14	Private Job		Housewife		No	45000	4	2	1						Yes	Government	Semi-urban	Very important	Less than 1year interval	No										No
960	Female	Chattogram	Cox's Bazar	Mother	35	Living with a spouse	Islam	Rural	10	12	Housewife		Busienss Person		No	26000	5	1	1	12					Yes	Government	Rural	Very important	More than 1-2years interval	No										No
961	Male	Chattogram	Cox's Bazar	Father	45	Living with a spouse	Islam	Semi-urban	16	16	Private Job		Private Job		No	85000	4	2	1	13					Yes	Government	Semi-urban	Very important	Less than 1year interval	No										No
962	Male	Chattogram	Cox's Bazar	Father	45	Living with a spouse	Islam	Rural	12	10	Busienss Person		Housewife		No	30000	5	2	1	11					Yes	Government	Rural	Very important	Less than 1year interval	No										No
963	Female	Chattogram	Cox's Bazar	Mother	34	Living with a spouse	Islam	Rural	6	10	Housewife		Agriculture		No	18000	6	2	1	9					Yes	Madrasha	Rural	Very important	2-5 years interval	No										No
964	Female	Chattogram	Cox's Bazar	Mother	36	Living with a spouse	Islam	Semi-urban	14	16	Housewife		Private Job		No	35000	4	1	1	10					Yes	Government	Semi-urban	Very important	Less than 1year interval	No										No
965	Female	Chattogram	Cox's Bazar	Mother	36	Living with a spouse	Islam	Rural	8	12	Housewife		Busienss Person		No	26000	3	1	1	10					Yes	Madrasha	Rural	Very important	More than 1-2years interval	No										No
966	Male	Chattogram	Cox's Bazar	Father	38	Living with a spouse	Hindu	Semi-urban	14	12	Private Job		Housewife		No	40000	3	1	1	9					Yes	Private	Semi-urban	Very important	Less than 1year interval	No										No
967	Female	Chattogram	Cox's Bazar	Mother	35	Living with a spouse	Islam	Semi-urban	14	16	Private Job		Governemnt Job		No	65000	3	1	1	9					Yes	Private	Semi-urban	Very important	Less than 1year interval	No										No
968	Female	Chattogram	Cox's Bazar	Mother	34	Living with a spouse	Islam	Semi-urban	14	16	Private Job		Private Job		Yes	75000	3	1	1	9					Yes	Private	Semi-urban	Very important	Less than 1year interval	No										No
969	Male	Chattogram	Cox's Bazar	Father	46	Living with a spouse	Islam	Semi-urban	14	12	Private Job		Housewife		No	35000	4	2	1	13					Yes	Government	Semi-urban	Very important	More than 1-2years interval	No										No
970	Female	Chattogram	Cox's Bazar	Mother	38	Living with a spouse	Islam	Rural	4	8	Agriculture		Agriculture		No	18000	6	2	1	14					Yes	Madrasha	Rural	Very important	2-5 years interval	No										No
971	Female	Sylhet	Sylhet	Mother	35	Living with a spouse	Islam	Rural	10	10	Housewife		Busienss Person		No	20000	4	1	1	13					Yes	Government	Rural	Very important	More than 1-2years interval	No										No
972	Female	Sylhet	Sylhet	Mother	36	Living with a spouse	Islam	Rural	12	12	Housewife		Busienss Person		No	35000	4	2	1	12					Yes	Government	Rural	Very important	Less than 1year interval	No										No
973	Female	Sylhet	Sylhet	Mother	35	Living with a spouse	Islam	Rural	12	12	Housewife		Private Job		Yes	30000	4	2	1	13					Yes	Government	Rural	Very important	Less than 1year interval	No										No
974	Female	Sylhet	Sylhet	Mother	34	Living with a spouse	Islam	Rural	12	12	Housewife		Busienss Person		No	30000	3	1	1	13					Yes	Government	Rural	Very important	Less than 1year interval	No										No
975	Female	Sylhet	Sylhet	Mother	35	Living with a spouse	Islam	Rural	10	10	Housewife		Private Job		No	25000	4	2	2	13	9				Yes	Government	Rural	Very important	Less than 1year interval	No										No
976	Female	Sylhet	Sylhet	Mother	35	Living with a spouse	Hindu	Rural	10	10	Housewife		Busienss Person		No	35000	5	3	1	12					Yes	Government	Rural	Very important	More than 1-2years interval	No										No
977	Female	Sylhet	Sylhet	Mother	36	Living with a spouse	Islam	Rural	10	10	Housewife		Busienss Person		No	25000	5	2	1	15					Yes	Government	Rural	Very important	Less than 1year interval	No										No
978	Female	Sylhet	Sylhet	Mother	36	Living with a spouse	Hindu	Rural	10	10	Housewife		Governemnt Job		No	30000	6	3	2	13	9				Yes	Government	Rural	Very important	Less than 1year interval	No										No
979	Female	Sylhet	Sylhet	Mother	34	Living with a spouse	Islam	Rural	12	12	Housewife		Busienss Person		No	35000	3	1	1	13					Yes	Government	Rural	Very important	Less than 1year interval	No										No
980	Female	Sylhet	Sylhet	Mother	35	Living with a spouse	Hindu	Rural	10	10	Housewife		Busienss Person		No	35000	5	2	1	14					Yes	Government	Rural	Very important	Less than 1year interval	No										No
981	Female	Sylhet	Sylhet	Mother	36	Living with a spouse	Islam	Rural	10	10	Housewife		Private Job		No	30000	4	2	2	13	10				Yes	Government	Rural	Very important	Less than 1year interval	No										No
982	Female	Sylhet	Sylhet	Mother	36	Living with a spouse	Islam	Rural	10	10	Housewife		Busienss Person		No	30000	4	2	1	13					Yes	Government	Rural	Very important	Less than 1year interval	No										No
983	Female	Sylhet	Sylhet	Mother	36	Living with a spouse	Islam	Rural	10	10	Housewife		Busienss Person		No	25000	4	1	1	15					Yes	Government	Rural	Very important	Less than 1year interval	No										No
984	Female	Dhaka	Dhaka South CC	Mother	40	Living with a spouse	Islam	Urban	16	16	Housewife		Busienss Person		No	50000	4	2	1	11					Yes	Private	Urban	Very important	Never	No										No
985	Female	Dhaka	Dhaka South CC	Mother	40	Living with a spouse	Hindu	Urban	12	16	Housewife		Private Job		No	40000	3	1	1	11					Yes	Private	Urban	Very important	Never	No										No
986	Female	Dhaka	Dhaka South CC	Mother	39	Living with a spouse	Hindu	Urban	16	16	Housewife		Busienss Person		No	40000	3	1	1	11					Yes	Private	Urban	Very important	Never	No										No
987	Female	Dhaka	Dhaka South CC	Mother	38	Living with a spouse	Hindu	Urban	16	16	Housewife		Private Job		No	40000	3	1	1	11					Yes	Private	Urban	Very important	Less than 1year interval	Yes	Yes	No	No	No	No	No	No	No	No	Yes	Yes	No	No	No	No	No	No	No	No
988	Female	Dhaka	Dhaka South CC	Mother	40	Living with a spouse	Islam	Urban	16	16	Housewife		Private Job		No	40000	4	2	1	13					Yes	Private	Urban	Very important	Never	No										No
989	Female	Dhaka	Dhaka South CC	Mother	38	Living with a spouse	Islam	Urban	16	16	Housewife		Private Job		No	40000	3	1	1	12					Yes	Private	Urban	Very important	Never	No										No
990	Female	Dhaka	Dhaka South CC	Mother	45	Living with a spouse	Islam	Urban	16	16	Housewife		Busienss Person		No	50000	4	2	1	12					Yes	Private	Urban	Very important	Never	No										No
991	Female	Dhaka	Dhaka South CC	Mother	50	Living with a spouse	Islam	Urban	12	16	Housewife		Busienss Person		No	50000	4	2	1	15					Yes	Private	Urban	Very important	Never	No										No
992	Female	Dhaka	Dhaka South CC	Mother	45	Living with a spouse	Islam	Urban	12	16	Housewife		Busienss Person		No	40000	4	2	2	13	9				Yes	Private	Urban	Very important	Never	No										No
993	Female	Dhaka	Dhaka South CC	Mother	45	Living with a spouse	Islam	Urban	16	16	Housewife		Busienss Person		No	50000	4	2	1	15					Yes	Private	Urban	Very important	Never	No										No
994	Female	Dhaka	Dhaka South CC	Mother	35	Living with a spouse	Islam	Urban	16	16	Housewife		Private Job		No	40000	3	1	1	9					Yes	Private	Urban	Very important	Never	No										No
995	Male	Dhaka	Dhaka South CC	Father	45	Living with a spouse	Islam	Urban	16	16	Busienss Person		Housewife		No	60000	4	2	1	11					Yes	Private	Urban	Very important	More than 1-2years interval	No										No
996	Male	Dhaka	Dhaka South CC	Father	45	Living with a spouse	Islam	Urban	18	16	Busienss Person		Housewife		No	50000	4	2	1	12					Yes	Private	Urban	Very important	Never	No										No
997	Male	Dhaka	Dhaka South CC	Father	46	Living with a spouse	Islam	Urban	16	16	Busienss Person		Housewife		No	50000	4	2	1	12					Yes	Private	Urban	Very important	Never	No										No
998	Male	Dhaka	Dhaka South CC	Father	43	Living with a spouse	Islam	Urban	16	16	Private Job		Housewife		No	50000	3	1	1	11					Yes	Private	Urban	Very important	Never	No										No
999	Male	Dhaka	Dhaka South CC	Father	40	Living with a spouse	Islam	Urban	16	16	Busienss Person		Busienss Person		No	50000	3	1	1	10					Yes	Private	Urban	Very important	Never	No										No
1000	Female	Sylhet	Sylhet	Mother	36	Living with a spouse	Islam	Rural	10	10	Housewife		Busienss Person		No	25000	4	2	1	15					Yes	Government	Rural	Very important	Less than 1year interval	No										No
1001	Female	Sylhet	Sylhet	Mother	35	Living with a spouse	Islam	Rural	12	12	Housewife		Private Job		No	30000	4	2	2	13	9				Yes	Government	Rural	Very important	Less than 1year interval	No										No
1002	Female	Sylhet	Sylhet	Mother	36	Living with a spouse	Islam	Rural	12	12	Housewife		Busienss Person		No	35000	5	2	1	14					Yes	Government	Rural	Very important	Less than 1year interval	No										No
1003	Female	Sylhet	Sylhet	Mother	35	Living with a spouse	Islam	Rural	12	12	Housewife		Private Job		No	40000	5	3	1	15					Yes	Government	Rural	Very important	Less than 1year interval	No										No
1004	Female	Sylhet	Sylhet	Mother	35	Living with a spouse	Hindu	Rural	12	12	Housewife		Private Job		No	35000	4	2	1	14					Yes	Government	Rural	Very important	Less than 1year interval	No										No
1005	Female	Sylhet	Sylhet	Mother	35	Living with a spouse	Islam	Rural	12	12	Housewife		Private Job		No	35000	4	2	1	13					Yes	Government	Rural	Very important	More than 1-2years interval	No										No
1006	Female	Sylhet	Sylhet	Mother	35	Living with a spouse	Islam	Rural	10	10	Housewife		Busienss Person		No	35000	4	2	1	13					Yes	Government	Rural	Very important	Less than 1year interval	No										No
1007	Female	Sylhet	Sylhet	Mother	35	Living with a spouse	Islam	Rural	12	12	Housewife		Private Job		No	35000	5	3	2	12	9				Yes	Government	Rural	Very important	Less than 1year interval	No										No
1008	Female	Sylhet	Sylhet	Mother	35	Living with a spouse	Islam	Rural	12	12	Housewife		Private Job		No	35000		3	1	13					Yes	Government	Rural	Very important	Less than 1year interval	No										No
1009	Female	Sylhet	Sylhet	Mother	36	Living with a spouse	Islam	Rural	10	10	Housewife		Busienss Person		No	35000	4	2	2	12	9				Yes	Government	Rural	Very important	Less than 1year interval	No										No
1010	Female	Sylhet	Sylhet	Mother	35	Living with a spouse	Islam	Rural	10	10	Housewife		Busienss Person		No	30000	4	2	1	13					Yes	Government	Rural	Very important	More than 1-2years interval	No										No
1011	Female	Sylhet	Sylhet	Mother	35	Living with a spouse	Islam	Rural	12	12	Housewife		Private Job		No	35000	5	3	1	14					Yes	Government	Rural	Very important	Less than 1year interval	No										No
1012	Female	Sylhet	Sylhet	Mother	35	Living with a spouse	Islam	Rural	10	10	Housewife		Private Job		No	30000	4	2	1	15					Yes	Government	Rural	Very important	Less than 1year interval	No										No
1013	Female	Sylhet	Sylhet	Mother	35	Living with a spouse	Hindu	Rural	10	10	Housewife		Busienss Person		No	25000	3	1	1	14					Yes	Government	Rural	Very important	Less than 1year interval	No										No
1014	Female	Sylhet	Sylhet	Mother	35	Living with a spouse	Islam	Rural	10	10	Housewife		Private Job		No	30000	5	2	1	15					Yes	Government	Rural	Very important	Less than 1year interval	No										No
1015	Female	Rangpur	Rangpur	Mother	35	Living with a spouse	Islam	Urban	10	12	Housewife		Busienss Person		No	35000	3	1	1	9					Yes	Madrasha	Urban	Very important	Never	No										No
1016	Female	Rangpur	Rangpur	Mother	41	Living with a spouse	Islam	Semi-urban	5	10	Housewife		Busienss Person		No	25000	4	2	2	10	8				Yes	Government	Semi-urban	Very important	Never	No										No
1017	Male	Rangpur	Rangpur	Father	41	Living without a spouse	Islam	Urban	16	18	Private Job		Private Job		No	85000	3	1	1	11					Yes	Private	Urban	Rather important	2-5 years interval	Yes	Yes	No	Yes	Yes	No	No	No	Yes	No	Yes	Yes	No	Yes	No	No	No	No	Yes	No
1018	Female	Rangpur	Rangpur	Mother	39	Living with a spouse	Islam	Urban	16	16	Housewife		Private Job		No	70000	3	1	1	9					Yes	Private	Urban	Rather important	2-5 years interval	Yes	Yes	No	No	No	No	No	No	Yes	No	Yes	Yes	No	No	No	No	No	No	Yes	No
1019	Female	Rangpur	Rangpur	Mother	35	Living with a spouse	Islam	Urban	16	18	Others	শিক্ষক	Private Job		No	65000	4	2	1	9					Yes	Government	Urban	Neither important 0r unimportant	2-5 years interval	Yes	No	Yes	No	Yes	No	No	No	Yes	No	Yes	Yes	Yes	No	No	No	No	No	Yes	No
1020	Female	Rangpur	Rangpur	Mother	39	Living with a spouse	Islam	Urban	16	18	Private Job		Private Job		No	80000	5	3	3	11	8	4			Yes	Private	Urban	Very important	2-5 years interval	Yes	Yes	No	Yes	Yes	No	No	No	Yes	No	Yes	Yes	No	Yes	No	No	No	No	Yes	No
1021	Female	Dhaka	Dhaka South CC	Mother	40	Living with a spouse	Islam	Urban	16	16	Housewife		Private Job		No	50000	4	2	1	11					Yes	Private	Urban	Very important	Never	No										No
1022	Female	Dhaka	Dhaka South CC	Mother	40	Living with a spouse	Islam	Urban	16	18	Housewife		Busienss Person		No	50000	5	1	1	11					Yes	Private	Urban	Very important	More than 1-2years interval	No										No
1023	Female	Dhaka	Dhaka South CC	Mother	45	Living with a spouse	Hindu	Urban	16	16	Housewife		Busienss Person		No	50000	4	2	2	12	8				Yes	Private	Urban	Very important	Less than 1year interval	No										No
1024	Female	Dhaka	Dhaka South CC	Mother	48	Living with a spouse	Islam	Urban	12	16	Housewife		Busienss Person		No	50000	6	4	3	20	16	13			Yes	Private	Urban	Very important	Never	No										No
1025	Female	Chattogram	Cox's Bazar	Mother	35	Living with a spouse	Islam	Rural	8	12	Housewife		Private Job		No	20000	6	1	1	10					Yes	Madrasha	Rural	Very important	More than 1-2years interval	No										No
1026	Female	Chattogram	Cox's Bazar	Mother	36	Divorced	Islam	Rural	8	10	Busienss Person		Private Job		No	16000	2	1	1	9					Yes	Government	Rural	Very important	More than 1-2years interval	No										No
1027	Female	Chattogram	Cox's Bazar	Mother	38	Living with a spouse	Hindu	Semi-urban	12	14	Housewife		Private Job		No	28000	4	2	1	9					Yes	Government	Semi-urban	Very important	More than 1-2years interval	No										No
1028	Female	Chattogram	Cox's Bazar	Mother	37	Living with a spouse	Islam	Urban	16	16	Private Job		Private Job		Yes	120000	4	2	1	13					Yes	Private	Urban	Very important	Less than 1year interval	Yes	Yes	Yes	No	No	Yes	No	No	Yes	No	Yes	No	Yes	No	No	Yes	No	No	No	No
1029	Male	Chattogram	Cox's Bazar	Father	45	Living with a spouse	Islam	Semi-urban	16	14	Private Job		Housewife		No	55000	4	2	1	14					No			Very important	Less than 1year interval	No										No
1030	Male	Chattogram	Cox's Bazar	Father	42	Living with a spouse	Islam	Rural	12	10	Private Job		Housewife		No	42000	3	1	1	9					Yes	Madrasha	Rural	Very important	Less than 1year interval	No										No
1031	Male	Chattogram	Cox's Bazar	Father	45	Living with a spouse	Hindu	Rural	12	10	Private Job		Housewife		No	32000	3	1	1	11					Yes	Government	Rural	Very important	More than 1-2years interval	No										No
1032	Male	Chattogram	Cox's Bazar	Father	45	Living with a spouse	Islam	Rural	12	10	Private Job		Housewife		No	26000	4	2	1	11					Yes	Madrasha	Rural	Very important	More than 1-2years interval	No										No
1033	Female	Chattogram	Cox's Bazar	Mother	37	Living with a spouse	Islam	Rural	12	14	Housewife		Private Job		No	32000	4	2	1	12					Yes	Madrasha	Rural	Very important	Less than 1year interval	No										No
1034	Male	Chattogram	Cox's Bazar	Father	47	Living with a spouse	Islam	Semi-urban	12	8	Busienss Person		Housewife		No	25000	4	2	1	9					Yes	Government	Semi-urban	Very important	More than 1-2years interval	No										No
1035	Male	Chattogram	Cox's Bazar	Father	48	Living with a spouse	Islam	Semi-urban	16	14	Private Job		Private Job		No	72000	5	2	1	11					Yes	Private	Semi-urban	Very important	More than 1-2years interval	No										No
1036	Female	Chattogram	Cox's Bazar	Mother	38	Living with a spouse	Islam	Semi-urban	16	16	Private Job		Private Job		No	75000	3	1	1	9					Yes	Private	Semi-urban	Very important	More than 1-2years interval	No										No
1037	Male	Chattogram	Cox's Bazar	Father	36	Living with a spouse	Islam	Semi-urban	14	14	Private Job		Private Job		No	70000	3	1	1	9					Yes	Private	Semi-urban	Very important	Less than 1year interval	No										No
1038	Female	Chattogram	Cox's Bazar	Mother	36	Living with a spouse	Islam	Rural	12	14	Housewife		Private Job		No	30000	5	2	1	12					Yes	Government	Rural	Very important	More than 1-2years interval	No										No
1039	Male	Chattogram	Cox's Bazar	Father	45	Living with a spouse	Islam	Semi-urban	10	14	Private Job		Housewife		No	32000	5	2	1	13					Yes	Government	Semi-urban	Very important	More than 1-2years interval	No										No
1040	Male	Chattogram	Cox's Bazar	Father	46	Living with a spouse	Islam	Semi-urban	14	10	Private Job		Housewife		No	40000	6	2	1	13					Yes	Government	Semi-urban	Very important	More than 1-2years interval	No										No
1041	Female	Chattogram	Cox's Bazar	Mother	35	Living with a spouse	Islam	Rural	8	12	Housewife		Private Job		No	25000	6	2	1	12					Yes	Madrasha	Rural	Very important	More than 1-2years interval	No										No
1042	Male	Chattogram	Cox's Bazar	Father	47	Living with a spouse	Islam	Semi-urban	12	5	Busienss Person		Housewife		No	25000	7	3	2	13	9				Yes	Madrasha	Semi-urban	Very important	2-5 years interval	No										No
1043	Female	Chattogram	Cox's Bazar	Mother	32	Living with a spouse	Islam	Urban	14	16	Private Job		Private Job		No	45000	3	1	1	9					Yes	Private	Urban	Very important	Less than 1year interval	No										No
1044	Male	Chattogram	Cox's Bazar	Father	45	Living with a spouse	Islam	Semi-urban	16	14	Private Job		Housewife		No	80000	3	1	1	12					Yes	Private	Semi-urban	Very important	Less than 1year interval	No										No
1045	Female	Chattogram	Cox's Bazar	Mother	36	Living with a spouse	Hindu	Rural	6	10	Housewife		Busienss Person		Yes	30000	5	2	1	10					Yes	Government	Rural	Very important	2-5 years interval	No										No
1046	Female	Sylhet	Sylhet	Mother	34	Living with a spouse	Islam	Rural	10	10	Housewife		Private Job		No	30000	3	1	1	13					Yes	Government	Rural	Very important	Less than 1year interval	No										No
1047	Female	Sylhet	Sylhet	Mother	36	Living with a spouse	Islam	Rural	12	12	Housewife		Private Job		No	25000	4	2	1	15					Yes	Government	Rural	Very important	More than 1-2years interval	No										No
1048	Female	Sylhet	Sylhet	Mother	35	Living with a spouse	Islam	Rural	10	10	Housewife		Busienss Person		No	30000	5	2	1	13					Yes	Government	Rural	Very important	Less than 1year interval	No										No
1049	Female	Sylhet	Sylhet	Mother	35	Living with a spouse	Islam	Rural	12	12	Housewife		Private Job		No	25000	4	2	2	13	9				Yes	Government	Rural	Very important	Less than 1year interval	No										No
1050	Female	Sylhet	Sylhet	Mother	35	Living with a spouse	Islam	Rural	10	10	Housewife		Private Job		No	30000	4	2	1	13					Yes	Government	Rural	Very important	Less than 1year interval	No										No
1051	Female	Sylhet	Sylhet	Mother	35	Living with a spouse	Hindu	Rural	10	10	Housewife		Busienss Person		No	35000	5	3	1	12					Yes	Government	Rural	Very important	Less than 1year interval	No										No
1052	Female	Sylhet	Sylhet	Mother	35	Living with a spouse	Islam	Rural	10	10	Housewife		Private Job		No	30000	4	2	2	14	10				Yes	Government	Rural	Very important	Less than 1year interval	No										No
1053	Female	Sylhet	Sylhet	Mother	35	Living with a spouse	Islam	Rural	10	10	Housewife		Busienss Person		No	35000	5	2	1	15					Yes	Government	Rural	Very important	Less than 1year interval	No										No
1054	Female	Sylhet	Sylhet	Mother	36	Living with a spouse	Islam	Rural	10	10	Housewife		Private Job		No	40000	4	2	1	13					Yes	Government	Rural	Very important	Less than 1year interval	No										No
1055	Female	Sylhet	Sylhet	Mother	36	Living with a spouse	Islam	Rural	10	10	Housewife		Busienss Person		No	30000	3	1	1	13					Yes	Government	Rural	Very important	Less than 1year interval	No										No
1056	Female	Sylhet	Sylhet	Mother	36	Living with a spouse	Islam	Rural	12	12	Housewife		Governemnt Job		No	25000	3	1	1	14					Yes	Government	Rural	Very important	More than 1-2years interval	No										No
1057	Female	Sylhet	Sylhet	Mother	35	Living with a spouse	Hindu	Rural	10	10	Housewife		Private Job		No	25000	4	2	1	13					Yes	Government	Rural	Very important	More than 1-2years interval	No										No
1058	Female	Sylhet	Sylhet	Mother	35	Living with a spouse	Islam	Rural	10	10	Housewife		Private Job		No	30000	3	1	1	14					Yes	Government	Rural	Very important	Less than 1year interval	No										No
1059	Female	Sylhet	Sylhet	Mother	36	Living with a spouse	Islam	Rural	12	12	Private Job		Private Job		No	40000	4	2	1	12					Yes	Government	Rural	Very important	Less than 1year interval	No										No
1060	Female	Sylhet	Sylhet	Mother	36	Living with a spouse	Hindu	Rural	10	10	Housewife		Busienss Person		No	35000	5	3	1	13					Yes	Government	Rural	Very important	Less than 1year interval	No										No
1061	Female	Sylhet	Sylhet	Mother	35	Living with a spouse	Islam	Rural	10	10	Housewife		Private Job		No	25000	3	1	1	13					Yes	Government	Rural	Very important	Less than 1year interval	No										No
1062	Female	Sylhet	Sylhet	Mother	35	Living with a spouse	Islam	Rural	10	10	Housewife		Private Job		No	30000	4	2	1	15					Yes	Government	Rural	Very important	Less than 1year interval	No										No
1063	Female	Sylhet	Sylhet	Mother	35	Living with a spouse	Islam	Rural	12	12	Private Job		Private Job		No	35000	3	1	1	15					Yes	Government	Rural	Very important	Less than 1year interval	No										No
1064	Female	Sylhet	Sylhet	Mother	36	Living with a spouse	Hindu	Rural	10	10	Housewife		Busienss Person		No	35000	5	3	1	13					Yes	Government	Rural	Very important	More than 1-2years interval	No										No
1065	Female	Sylhet	Sylhet	Mother	34	Living with a spouse	Hindu	Rural	10	10	Housewife		Private Job		No	30000	5	2	2	14	9				Yes	Government	Rural	Very important	Less than 1year interval	No										No
1066	Female	Sylhet	Sylhet	Mother	35	Living with a spouse	Islam	Rural	10	10	Housewife		Busienss Person		No	25000	3	1	1	13					Yes	Government	Rural	Very important	Less than 1year interval	No										No
1067	Female	Sylhet	Sylhet	Mother	36	Living with a spouse	Islam	Rural	10	10	Housewife		Busienss Person		No	30000	4	2	1	15					Yes	Government	Rural	Very important	Less than 1year interval	No										No
1068	Female	Sylhet	Sylhet	Mother	35	Living with a spouse	Islam	Rural	10	10	Housewife		Private Job		No	25000	4	2	1	13					Yes	Government	Rural	Very important	Less than 1year interval	No										No
1069	Male	Rangpur	Rangpur	Father	46	Living with a spouse	Hindu	Semi-urban	12	10	Agriculture		Housewife		No	30000	6	3	2	9	5				Yes	Government	Semi-urban	Very important	Never	No										No
1070	Female	Rangpur	Rangpur	Mother	44	Living with a spouse	Hindu	Urban	8	8	Housewife		Agriculture		No	22000	4	2	2	15	11				Yes	Government	Urban	Very important	Never	No										No
1071	Female	Rangpur	Rangpur	Mother	36	Living with a spouse	Islam	Urban	8	8	Housewife		Agriculture		No	30000	6	2	1	11					Yes	Government	Urban	Very important	Never	No										No
1072	Female	Rangpur	Rangpur	Mother	44	Living with a spouse	Islam	Urban	16	16	Private Job		Private Job		No	65000	4	2	2	10	5				Yes	Private	Urban	Rather important	More than 5 years interval	No										No
1073	Female	Rangpur	Rangpur	Mother	30	Living with a spouse	Islam	Urban	10	12	Housewife		Busienss Person		No	25000	3	1	1	9					Yes	Government	Urban	Very important	Never	No										No
1074	Female	Rangpur	Rangpur	Mother	35	Living with a spouse	Islam	Urban	12	12	Housewife		Busienss Person		No	35000	4	2	1	10					Yes	Government	Urban	Very important	Never	No										No
1075	Female	Rangpur	Rangpur	Mother	30	Living with a spouse	Islam	Semi-urban	10	12	Housewife		Busienss Person		No	30000	4	1	1	9					Yes	Government	Semi-urban	Very important	Never	No										No
1076	Male	Rangpur	Rangpur	Father	36	Living with a spouse	Islam	Urban	16	16	Private Job		Governemnt Job		No	50000	3	1	1	10					Yes	Private	Urban	Very important	Never	No										No
1077	Male	Rangpur	Rangpur	Father	34	Living with a spouse	Islam	Urban	14	16	Governemnt Job		Governemnt Job		No	36000	3	1	1	9					Yes	Private	Urban	Very important	More than 5 years interval	No										No
1078	Male	Rangpur	Rangpur CC	Father	40	Living with a spouse	Islam	Urban	16	16	Private Job		Private Job		No	50000	4	2	2	14	10				Yes	Private	Urban	Very important	More than 5 years interval	No										No
1079	Female	Rangpur	Rangpur CC	Mother	38	Living with a spouse	Islam	Urban	16	16	Private Job		Private Job		No	50000	4	1	1	10					Yes	Private	Urban	Very important	Never	No										No
1080	Male	Rangpur	Rangpur CC	Father	44	Living with a spouse	Islam	Urban	16	16	Private Job		Busienss Person		No	55000	5	3	1	9					Yes	Private	Urban	Very important	Never	No										No
1081	Female	Rangpur	Rangpur	Mother	46	Living with a spouse	Islam	Urban	10	18	Housewife		Private Job		No	30000	5	3	1	10					Yes	Private	Urban	Very important	Never	No										No
1082	Male	Rangpur	Rangpur	Father	38	Living with a spouse	Islam	Urban	16	18	Private Job		Private Job		No	50000	4	2	1	10					Yes	Private	Urban	Very important	Never	No										No
1083	Female	Rangpur	Rangpur	Mother	37	Living with a spouse	Islam	Urban	16	16	Private Job		Private Job		No	39000	4	1	1	12					Yes	Government	Semi-urban	Very important	Never	No										No
1084	Female	Rangpur	Rangpur	Mother	42	Living with a spouse	Islam	Rural	10	10	Housewife		Agriculture		No	30000	5	2	1	12					Yes	Government	Rural	Very important	Never	No										No
1085	Female	Rangpur	Rangpur	Mother	32	Living with a spouse	Islam	Semi-urban	10	10	Housewife		Agriculture		No	32000	4	1	1	9					Yes	Madrasha	Semi-urban	Very important	Never	No										No
1086	Male	Rangpur	Rangpur	Father	36	Living with a spouse	Islam	Semi-urban	10	10	Busienss Person		Housewife		No	42000	5	1	1	9					Yes	Madrasha	Semi-urban	Very important	Never	No										No
1087	Male	Rangpur	Rangpur	Father	42	Living with a spouse	Islam	Semi-urban	12	10	Busienss Person		Housewife		No	40000	3	1	1	11					Yes	Private	Semi-urban	Very important	Never	No										No
1088	Female	Chattogram	Cox's Bazar	Mother	35	Living with a spouse	Hindu	Urban	14	16	Private Job		Governemnt Job		No	75000	3	1	1	10					Yes	Private	Urban	Very important	Less than 1year interval	No										No
1089	Female	Chattogram	Cox's Bazar	Mother	37	Living with a spouse	Islam	Semi-urban	14	14	Housewife		Busienss Person		No	55000	4	2	1	12					Yes	Government	Semi-urban	Very important	Less than 1year interval	No										No
1090	Male	Chattogram	Cox's Bazar	Father	45	Living with a spouse	Islam	Semi-urban	14	14	Private Job		Housewife		No	70000	6	2	1	13					Yes	Government	Semi-urban	Very important	Less than 1year interval	No										No
1091	Female	Chattogram	Cox's Bazar	Mother	35	Living with a spouse	Islam	Urban	16	16	Private Job		Private Job		No	90000	3	1	1	12					Yes	Private	Urban	Very important	Less than 1year interval	No										No
1092	Male	Rangpur	Rangpur	Father	37	Living with a spouse	Islam	Semi-urban	16	16	Private Job		Private Job		No	39000	4	1	1	12					Yes	Government	Semi-urban	Very important	Never	No										No
1093	Male	Rangpur	Rangpur	Father	39	Living with a spouse	Islam	Rural	8	10	Private Job		Busienss Person		No	25000	6	2	1	13					Yes	Madrasha	Rural	Very important	Never	No										No
1094	Female	Rangpur	Rangpur	Mother	44	Living with a spouse	Islam	Urban	10	10	Housewife		Busienss Person		No	30000	5	3	2	13	6				Yes	Private	Urban	Very important	Never	No										No
1095	Female	Rangpur	Rangpur	Mother	34	Living with a spouse	Islam	Urban	16	16	Housewife		Private Job		No	30000	5	1	1	9					Yes	Private	Urban	Very important	Never	No										No
1096	Male	Rangpur	Rangpur	Father	31	Living with a spouse	Islam	Urban	14	12	Private Job		Busienss Person		No	30000	4	1	1	9					Yes	Private	Urban	Very important	Never	No										No
1097	Female	Rangpur	Rangpur	Mother	33	Living with a spouse	Islam	Urban	16	16	Housewife		Private Job		No	30000	3	1	1	9					Yes	Private	Urban	Very important	Never	No										No
1098	Female	Rangpur	Rangpur	Mother	44	Living with a spouse	Islam	Semi-urban	12	12	Housewife		Busienss Person		No	35000	4	2	1	10					Yes	Madrasha	Semi-urban	Very important	Never	No										No
1099	Female	Rangpur	Rangpur	Mother	40	Living with a spouse	Hindu	Urban	16	17	Private Job		Governemnt Job		No	56000	2	2	2	13	4				Yes	Government	Urban	Very important	Never	No										No
1100	Female	Rangpur	Rangpur CC	Mother	36	Living with a spouse	Islam	Urban	16	16	Private Job		Private Job		No	44000	3	1	1	9					Yes	Private	Urban	Very important	Never	No										No
1101	Male	Rangpur	Rangpur	Father	38	Living with a spouse	Islam	Urban	16	12	Private Job		Housewife		No	30000	4	1	1	10					Yes	Private	Urban	Very important	Never	No										No
1102	Female	Chattogram	Cox's Bazar	Mother	37	Living with a spouse	Islam	Rural	10	14	Housewife		Busienss Person		No	40000	6	2	1	12					Yes	Government	Rural	Very important	Less than 1year interval	No										No
1103	Female	Chattogram	Cox's Bazar	Mother	36	Living with a spouse	Islam	Rural	8	12	Housewife		Busienss Person		No	40000	4	2	1	10					Yes	Private	Rural	Very important	Less than 1year interval	No										No
1104	Male	Chattogram	Cox's Bazar	Father	47	Living with a spouse	Islam	Rural	10	5	Busienss Person		Housewife		No	20000	6	2	1	13					Yes		Rural	Very important	2-5 years interval	No										No
1105	Female	Chattogram	Cox's Bazar	Mother	32	Living with a spouse	Islam	Semi-urban	14	16	Private Job		Governemnt Job		No	65000	3	1	1	9					Yes	Private	Semi-urban	Very important	Less than 1year interval	No										No
1106	Female	Chattogram	Cox's Bazar	Mother	38	Living with a spouse	Islam	Rural	6	10	Housewife		Agriculture		No	20000	5	3	2	15	10				Yes	Madrasha	Rural	Very important	More than 1-2years interval	No										No
1107	Male	Chattogram	Cox's Bazar	Father	42	Living with a spouse	Islam	Semi-urban	14	12	Private Job		Housewife		No	45000	3	1	1	9					Yes	Government	Semi-urban	Very important	Less than 1year interval	No										No
1108	Female	Chattogram	Cox's Bazar	Mother	36	Living with a spouse	Islam	Rural	5	12	Housewife		Private Job		No	35000	6	2	1	12					Yes	Government	Rural	Very important	More than 1-2years interval	No										No
1109	Female	Chattogram	Cox's Bazar	Mother	35	Living with a spouse	Islam	Rural	5	12	Housewife		Private Job		No	32000	4	1	1	12					Yes	Madrasha	Rural	Very important	More than 1-2years interval	No										No
1110	Male	Chattogram	Cox's Bazar	Father	45	Living with a spouse	Islam	Semi-urban	14	12	Private Job		Housewife		No	35000	4	2	1	12					Yes	Government	Semi-urban	Very important	Less than 1year interval	No										No
1111	Male	Chattogram	Cox's Bazar	Father	45	Living with a spouse	Islam	Rural	6	3	Agriculture		Housewife		No	18000	5	2	1	13					Yes	Madrasha	Rural	Very important	2-5 years interval	No										No
1112	Male	Chattogram	Cox's Bazar	Father	46	Living with a spouse	Islam	Rural	8	2	Busienss Person		Housewife		No	20000	6	2	1	11					Yes	Madrasha	Rural	Very important	2-5 years interval	No										No
1113	Female	Rajshahi	Rajshahi	Mother	39	Living with a spouse	Islam	Semi-urban	15	2000	Housewife		Busienss Person		No	30000	4	2	1	13					Yes	Government	Semi-urban	Very important	2-5 years interval	No										No
1114	Female	Rajshahi	Rajshahi	Mother	35	Living with a spouse	Islam	Urban	19	2008	Housewife		Private Job		No	100000	4	2	2	13	6				Yes	Private	Urban	Very important	More than 1-2years interval	No										No
1115	Female	Rajshahi	Rajshahi	Mother	32	Living with a spouse	Islam	Urban	18	2010	Private Job		Governemnt Job		Yes	100000	3	1	1	9					Yes	Private	Urban	Very important	More than 5 years interval	Yes	Yes	No	No	No	No	No	No	No	No	Yes	Yes	No	No	No	No	No	No	No	No
1116	Female	Rajshahi	Rajshahi	Mother	37	Living with a spouse	Islam	Urban	18	2004	Private Job		Private Job		No	150000	6	2	1	12					Yes	Government	Urban	Very important	More than 5 years interval	No										No
1117	Female	Rajshahi	Rajshahi	Mother	42	Living with a spouse	Islam	Semi-urban	20	2001	Private Job		Private Job		No	100000	4	2	1	15					Yes	Government	Urban	Very important	More than 1-2years interval	No										No
1118	Female	Rajshahi	Rajshahi	Mother	45	Widowed	Islam	Urban	18	1998	Governemnt Job		8	Late	No	50000	6	3	2	20	15				Yes	Government	Urban	Very important	More than 5 years interval	No										No
1119	Female	Rajshahi	Rajshahi	Mother	38	Living with a spouse	Islam	Urban	21	2010	Private Job		Governemnt Job		Yes	200000	6	3	1	13					Yes	Private	Urban	Very important	2-5 years interval	Yes	Yes	Yes								Yes	Yes	Yes
1120	Female	Chattogram	Cox's Bazar	Mother	36	Living with a spouse	Islam	Rural	8	10	Housewife		Agriculture		No	22000	6	2	1	12					Yes	Madrasha	Rural	Very important	More than 1-2years interval	No										No
1121	Female	Chattogram	Cox's Bazar	Mother	34	Living with a spouse	Islam	Rural	3	8	Housewife		Agriculture		No	18000	4	2	1	11					Yes	Madrasha	Rural	Very important	2-5 years interval	No										No
1122	Female	Chattogram	Cox's Bazar	Mother	32	Living with a spouse	Hindu	Semi-urban	12	14	Housewife		Private Job		No	40000	3	1	1	9					Yes	Government	Semi-urban	Very important	More than 1-2years interval	No										No
1123	Male	Chattogram	Cox's Bazar	Father	46	Living with a spouse	Hindu	Semi-urban	14	12	Private Job		Housewife		No	30000	4	2	1	11					Yes	Government	Semi-urban	Very important	More than 1-2years interval	No										No
1124	Female	Chattogram	Cox's Bazar	Mother	37	Living with a spouse	Islam	Rural	6	12	Housewife		Private Job		No	32000	5	2	1	12					Yes	Government	Rural	Very important	More than 1-2years interval	No										No
1125	Female	Chattogram	Cox's Bazar	Mother	35	Living with a spouse	Islam	Rural	5	12	Housewife		Busienss Person		No	35000	5	2	1	11					Yes	Madrasha	Rural	Very important	More than 1-2years interval	No										No
1126	Male	Chattogram	Cox's Bazar	Father	44	Living with a spouse	Islam	Semi-urban	14	14	Private Job		Private Job		No	45000	4	1	1						Yes	Government	Semi-urban	Very important	More than 1-2years interval	No										No
1127	Female	Chattogram	Cox's Bazar	Mother	30	Living with a spouse	Islam	Rural	3	10	Housewife		Busienss Person		No	25000	3	1	1	9					Yes	Madrasha	Rural	Very important	More than 1-2years interval	No										No
1128	Male	Chattogram	Cox's Bazar	Father	46	Living with a spouse	Islam	Semi-urban	14	12	Private Job		Housewife		No	50000	5	2	1	11					Yes	Government	Semi-urban	Very important	Less than 1year interval	No										No
1129	Female	Chattogram	Cox's Bazar	Mother	37	Living with a spouse	Islam	Rural	10	12	Housewife		Private Job		No	40000	4	2	1	13					Yes	Madrasha	Rural	Very important	More than 1-2years interval	No										No
1130	Female	Chattogram	Cox's Bazar	Mother	32	Living with a spouse	Islam	Semi-urban	12	14	Housewife		Busienss Person		No	40000	3	1	1	9					Yes	Government	Semi-urban	Very important	More than 1-2years interval	No										No
1131	Male	Chattogram	Cox's Bazar	Father	43	Living with a spouse	Islam	Semi-urban	14	10	Private Job		Housewife		No	50000	4	1	1	12					Yes	Government	Semi-urban	Very important	More than 1-2years interval	No										No
1132	Female	Chattogram	Cox's Bazar	Mother	35	Living with a spouse	Islam	Semi-urban	12	14	Housewife		Private Job		No	45000	3	1	1	10					Yes	Government	Semi-urban	Very important	Less than 1year interval	No										No
1133	Female	Chattogram	Cox's Bazar	Mother	37	Living with a spouse	Islam	Rural	5	10	Housewife		Busienss Person		No	30000	4	2	1	11					Yes	Government	Rural	Very important	More than 1-2years interval	No										No
1134	Female	Rajshahi	Joypurhat	Mother	31	Living with a spouse	Islam	Semi-urban	12	18	Housewife		Governemnt Job		No	35000	5	3	3	13	9	4			Yes	Government	Semi-urban	Very important	Less than 1year interval	No										No
1135	Female	Rajshahi	Joypurhat	Mother	42	Living with a spouse	Islam	Semi-urban	16	16	Private Job		Private Job		No	30000	6	4	4	17	8	12	23		Yes	Government	Semi-urban	Very important	Less than 1year interval	No										Yes	No	No	No	No	No	No	No	No	Yes
1136	Female	Rajshahi	Joypurhat	Mother	30	Living with a spouse	Islam	Semi-urban	10	12	Housewife		Private Job		No	35000	5	3	2	17	10				Yes	Government	Semi-urban	Very important	Less than 1year interval	No										No
1137	Female	Rajshahi	Joypurhat	Mother	35	Living with a spouse	Islam	Semi-urban	10	8	Housewife		Busienss Person		No	15000	5	2	1						Yes	Private	Semi-urban	Very important	Never	No										No
1138	Female	Rajshahi	Joypurhat	Mother	42	Living with a spouse	Islam	Semi-urban	16	16	Governemnt Job		Private Job		No	50000	4	2	2	18	10				Yes	Government	Semi-urban	Very important	More than 1-2years interval	No										No
1139	Female	Rajshahi	Joypurhat	Mother	33	Living with a spouse	Islam	Semi-urban	16	18	Housewife		Private Job		No	20000	3	1	1	9					Yes	Government	Semi-urban	Very important	Less than 1year interval	No										No
1140	Female	Rajshahi	Joypurhat	Mother	33	Living with a spouse	Islam	Semi-urban	16	18	Housewife		Private Job		No	35000	5	3	1	9					Yes	Government	Semi-urban	Very important	More than 1-2years interval	No										No
1141	Female	Rajshahi	Joypurhat	Mother	36	Living with a spouse	Islam	Semi-urban	16	18	Housewife		Busienss Person		No	40000	4	2	2	9	7				Yes	Government	Semi-urban	Very important	Less than 1year interval	No										No
1142	Female	Rajshahi	Joypurhat	Mother	45	Living with a spouse	Hindu	Semi-urban	12	12	Housewife		Busienss Person		No	80000	4	2	1	15					Yes	Government	Semi-urban	Very important	Less than 1year interval	No										No
1143	Female	Rajshahi	Joypurhat	Mother	40	Living with a spouse	Hindu	Semi-urban	8	10	Housewife		Busienss Person		No	60000	6	2	1	15					No			Neither important 0r unimportant	More than 1-2years interval	No										No
1144	Male	Chattogram	Cox's Bazar	Father	47	Living with a spouse	Islam	Rural	8	5	Busienss Person		Housewife		No	25000	6	2	1	13					Yes	Madrasha	Rural	Very important	More than 1-2years interval	No										No
1145	Female	Chattogram	Cox's Bazar	Mother	38	Living with a spouse	Islam	Semi-urban	10	14	Housewife		Private Job		No	50000	4	2	1	11					Yes	Government	Semi-urban	Very important	More than 1-2years interval	No										No
1146	Female	Chattogram	Cox's Bazar	Mother	36	Living with a spouse	Islam	Semi-urban	14	16	Private Job		Governemnt Job		No	55000	3	1	1	13					Yes	Government	Semi-urban	Very important	More than 1-2years interval	No										No
1147	Female	Chattogram	Cox's Bazar	Mother	35	Living with a spouse	Islam	Rural	5	10	Housewife		Agriculture		No	18000	6	2	1	10					Yes	Madrasha	Rural	Very important	More than 1-2years interval	No										No
1148	Male	Chattogram	Cox's Bazar	Father	46	Living with a spouse	Islam	Semi-urban	12	10	Private Job		Housewife		No	30000	5	1	1	14					Yes	Government	Semi-urban	Very important	More than 1-2years interval	No										No
1149	Male	Chattogram	Cox's Bazar	Father	38	Living with a spouse	Islam	Rural	10	5	Busienss Person		Housewife		No	40000	4	1	1	10					Yes	Government	Rural	Very important	More than 1-2years interval	No										No
1150	Male	Chattogram	Cox's Bazar	Father	40	Living with a spouse	Islam	Rural	14	12	Private Job		Housewife		No	35000	4	1	1	9					Yes	Government	Rural	Very important	2-5 years interval	No										No
1151	Male	Chattogram	Cox's Bazar	Father	43	Living with a spouse	Islam	Semi-urban	14	12	Private Job		Housewife		No	45000	4	2	1	10					Yes	Government	Semi-urban	Very important	Less than 1year interval	No										No
1152	Female	Chattogram	Cox's Bazar	Mother	35	Living with a spouse	Islam	Rural	6	10	Housewife		Agriculture		No	25000	6	2	1	10					Yes	Madrasha	Rural	Very important	More than 1-2years interval	No										No
1153	Female	Chattogram	Cox's Bazar	Mother	37	Living with a spouse	Islam	Semi-urban	14	14	Private Job		Private Job		No	52000	3	1	1	9					Yes	Government	Semi-urban	Very important	More than 1-2years interval	No										No
1154	Male	Chattogram	Cox's Bazar	Father	49	Living with a spouse	Islam	Urban	16	14	Private Job		Private Job		No	65000	4	2	1	11					Yes	Government	Urban	Very important	Less than 1year interval	No										No
1155	Female	Chattogram	Cox's Bazar	Mother	35	Living with a spouse	Islam	Semi-urban	14	16	Housewife		Private Job		No	40000	4	1	1	9					Yes	Government	Semi-urban	Very important	Less than 1year interval	No										No
1156	Female	Chattogram	Cox's Bazar	Mother	36	Living with a spouse	Islam	Rural	8	12	Housewife		Private Job		No	28000	4	1	1	11					Yes	Government	Rural	Very important	More than 1-2years interval	No										No
1157	Male	Chattogram	Cox's Bazar	Father	47	Living with a spouse	Islam	Rural	12	8	Private Job		Housewife		No	35000	4	2	1	11					Yes	Government	Rural	Very important	More than 1-2years interval	No										No
1158	Female	Chattogram	Cox's Bazar	Mother	35	Living with a spouse	Islam	Rural	5	10	Housewife		Busienss Person		No	35000	3	1	1	9					Yes	Government	Rural	Very important	Less than 1year interval	No										No
1159	Female	Barishal	Barguna	Mother	33	Living with a spouse	Islam	Urban	0	0	Housewife		Busienss Person		No	25000	5	3	2	13	10				Yes	Government	Urban	Very important	2-5 years interval	Yes	No	No	No	No	No	No	No	Yes	No	Yes	No	No	No	No	No	No	No	Yes	No
1160	Female	Barishal	Perojpur	Mother	40	Living with a spouse	Islam	Urban	18	18	Governemnt Job		Private Job		No	50000	4	2	2	12	9				Yes	Government	Urban	Very important	Less than 1year interval	No										No
1161	Female	Barishal	Perojpur	Mother	40	Living with a spouse	Islam	Urban	10	12	Housewife		Governemnt Job		No	20000	3	1	1	13					Yes	Government	Urban	Very important	More than 1-2years interval	Yes	Yes	No	No	No	No	No	No	No	No	Yes	Yes	No	No	No	No	No	No	No	No
1162	Female	Barishal	Perojpur	Mother	40	Living with a spouse	Islam	Urban	18	18	Housewife		Busienss Person		No	30000	5	3	2	14	6				Yes	Government	Urban	Very important	Less than 1year interval	Yes	Yes	No	No	Yes	No	No	No	No	No	Yes	Yes	No	No	No	No	No	No	No	No
1163	Female	Barishal	Perojpur	Mother	40	Living with a spouse	Islam	Urban	16	16	Private Job		Private Job		Yes	45000	5	3	2	14	8				Yes	Government	Urban	Very important	Less than 1year interval	Yes	Yes	No	No	No	No	No	No	No	No	Yes	Yes	No	No	No	No	No	No	No	No
1164	Female	Barishal	Perojpur	Mother	45	Living with a spouse	Islam	Urban	18	16	Private Job		Private Job		No	100000	4	1	1	14					Yes	Government	Urban	Very important	Never	Yes	Yes	No	No	No	No	No	No	No	No	Yes	Yes	No	No	No	No	No	No	No	No
1165	Male	Barishal	Perojpur	Father	42	Living with a spouse	Islam	Urban	18	18	Governemnt Job		Housewife		No	45000	4	2	2	13	6				Yes	Government	Urban	Very important	Less than 1year interval	Yes	No	No	No	No	No	No	Yes	Yes	Yes	Yes	No	No	No	No	No	No	Yes	Yes	Yes
1166	Female	Rajshahi	Rajshahi	Mother	41	Living with a spouse	Islam	Urban	17	2004	Housewife		Governemnt Job		No	250000	5	3	1	9					Yes	Government	Urban	Very important	2-5 years interval	No										No
1167	Female	Rajshahi	Rajshahi	Mother	37	Living with a spouse	Islam	Urban	18	2003	Private Job		Private Job		No	200000	4	1	1	10					Yes	Government	Urban	Very important	2-5 years interval	No										No
1168	Female	Rajshahi	Rajshahi	Mother	38	Living with a spouse	Islam	Urban	20	2002	Housewife		Private Job		Yes	200000	3	1	1	11					Yes	Private	Urban	Very important	2-5 years interval	Yes	Yes	No								Yes	Yes
1169	Female	Rajshahi	Rajshahi	Mother	38	Living with a spouse	Islam	Urban	19	2004	Housewife		Private Job		No	50000	5	3	1	9					Yes	Government	Urban	Very important	More than 5 years interval	No										No
1170	Female	Rajshahi	Rajshahi	Mother	31	Living with a spouse	Islam	Semi-urban	15	2006	Housewife		Private Job		No	30000	4	2	1	10					Yes	Government	Semi-urban	Very important	Never	No										No
1171	Female	Rajshahi	Rajshahi	Mother	32	Living with a spouse	Islam	Urban	16	2004	Governemnt Job		Private Job		No	50000	5	2	2	10	4				Yes	Government	Urban	Very important	More than 5 years interval	No										No
1172	Female	Rajshahi	Rajshahi	Mother	35	Living with a spouse	Islam	Urban	16	2004	Housewife		Private Job		No	50000	4	2	1	11					Yes	Government	Urban	Very important	More than 5 years interval	No										No
1173	Female	Barishal	Perojpur	Mother	37	Living with a spouse	Islam	Urban	16	16	Housewife		Private Job		No	30000	4	2	1	14					Yes	Government	Urban	Very important	Never	No										No
1174	Female	Barishal	Perojpur	Mother	40	Living with a spouse	Islam	Urban	16	16	Governemnt Job		Governemnt Job		No	35000	5	3	2	17	13				Yes	Government	Urban	Very important	Less than 1year interval	Yes	No	No	No	No	No	No	No	Yes	No	Yes	No	No	No	No	No	No	No	Yes	No
1175	Female	Barishal	Perojpur	Mother	43	Living with a spouse	Islam	Urban	10	16	Housewife		Private Job		No	55000	4	2	2	17	13				Yes	Government	Urban	Very important	Never	Yes	No	No	No	No	No	No	No	Yes	No	Yes	No	No	No	No	No	No	No	Yes	No
1176	Male	Barishal	Perojpur	Father	50	Living with a spouse	Islam	Urban	18	10	Private Job		Housewife		No	20000	6	2	2	20	12				Yes	Government	Urban	Very important	Less than 1year interval	No										No
1177	Male	Barishal	Perojpur	Father	46	Living with a spouse	Islam	Urban	18	18	Governemnt Job		Governemnt Job		No	40000	5	2	2	12	5				Yes	Government	Urban	Very important	Less than 1year interval	No										Yes	No	No	No	Yes	No	No	No	No	Yes
1178	Female	Barishal	Perojpur	Mother	38	Living with a spouse	Islam	Urban	16	16	Busienss Person		Busienss Person		No	60000	3	1	1	14					Yes	Government	Urban	Very important	Less than 1year interval	Yes	Yes	No	No	No	No	No	No	No	No	Yes	Yes	No	No	No	No	No	No	No	No
1179	Female	Barishal	Perojpur	Mother	35	Living with a spouse	Islam	Urban	10	15	Housewife		8	Singer	No	25000	4	2	1	13					Yes	Government	Urban	Neither important 0r unimportant	More than 1-2years interval	No										No
1180	Female	Barishal	Perojpur	Mother	35	Living with a spouse	Islam	Urban	8	15	Housewife		Busienss Person		No	30000	4	2	1	14					Yes	Government	Urban	Very important	Never	No										No
1181	Female	Barishal	Perojpur	Mother	35	Living with a spouse	Islam	Urban	18	18	Governemnt Job		Governemnt Job		No	50000	4	2	1	13					Yes	Government	Urban	Very important	Less than 1year interval	No										No
1182	Female	Barishal	Perojpur	Mother	40	Living with a spouse	Islam	Urban	18	18	Housewife		Private Job		No	40000	3	1	1	12					Yes	Government	Urban	Very important	Less than 1year interval	No										No
1183	Male	Barishal	Perojpur	Father	42	Living with a spouse	Islam	Urban	18	16	Private Job		Housewife		No	40000	4	2	1	14					Yes	Government	Urban	Very important	Less than 1year interval	No										No
1184	Female	Barishal	Perojpur	Mother	40	Living with a spouse	Islam	Urban	18	18	Housewife		Private Job		No	30000	4	2	1	10					Yes	Government	Urban	Very important	Less than 1year interval	Yes	Yes	No	No	No	No	No	Yes	Yes	Yes	No
1185	Female	Barishal	Perojpur	Mother	37	Living with a spouse	Hindu	Urban	15	15	Housewife		Private Job		No	40000	3	1	1	14					Yes	Government	Urban	Very important	More than 1-2years interval	Yes	Yes	No	No	No	No	No	No		No	No
1186	Female	Barishal	Patuakhali	Mother	38	Living with a spouse	Islam	Urban	16	16	Housewife		Private Job		No	30000	4	2	2	13	5				Yes	Government	Urban	Very important	Less than 1year interval	No										No
1187	Female	Barishal	Patuakhali	Mother	35	Living with a spouse	Islam	Urban	12	12	Housewife		Governemnt Job		No	36000	4	2	1	12					Yes	Government	Urban	Very important	Less than 1year interval	No										No
1188	Female	Barishal	Patuakhali	Mother	36	Living with a spouse	Islam	Urban	18	16	Housewife		8	Freelancer	No	35000	4	2	1	18					Yes	Government	Urban	Very important	More than 1-2years interval	No										No
1189	Female	Barishal	Patuakhali	Mother	38	Living with a spouse	Islam	Urban	18	16	Housewife		Governemnt Job		No	30000	4	2	1	14					Yes	Government	Urban	Very important	More than 1-2years interval	No										No
1190	Female	Barishal	Patuakhali	Mother	45	Living with a spouse	Islam	Urban	16	16	Governemnt Job		Governemnt Job		No	96000	5	2	1	12					Yes	Government	Urban	Very important	Less than 1year interval	No										No
1191	Female	Barishal	Patuakhali	Mother	30	Living with a spouse	Islam	Urban	8	8	Housewife		Private Job		No	20000	3	1	1	12					Yes	Government	Urban	Rather important	Less than 1year interval	No										No
1192	Female	Barishal	Patuakhali	Mother	42	Living with a spouse	Islam	Urban	12	16	Housewife		Governemnt Job		No	30000	4	2	1	12					No			Very important	Less than 1year interval	Yes	No	No	Yes	Yes	No	No	No	No	No	Yes	No	No	No	Yes	No	No	No	No	Yes
1193	Female	Barishal	Patuakhali	Mother	40	Living with a spouse	Islam	Urban	18	18	Housewife		Private Job		No	52000	5	3	1	12					Yes	Government	Urban	Very important	Less than 1year interval	Yes	No	No	No	No	No	No	Yes	No	No	Yes	No	No	No	No	No	No	Yes	No	No
1194	Female	Barishal	Patuakhali	Mother	35	Living with a spouse	Islam	Urban	16	16	Housewife		Private Job		No	20000	5	3	2	12	6				Yes	Government	Urban	Very important	Never	Yes	No	No	No	No	No	No	No	Yes	No	Yes	Yes	No	No	No	No	No	No	Yes	No
1195	Female	Barishal	Patuakhali	Mother	36	Living with a spouse	Islam	Urban	18	16	Housewife		Busienss Person		No	20000	5	2	2	12	8				Yes	Government	Urban	Very important	Never	Yes	No	No	No	No	No	No	No	Yes	No	Yes	No	No	No	No	No	No	No	Yes	No
1196	Female	Barishal	Patuakhali	Mother	41	Living with a spouse	Islam	Urban	18	16	Governemnt Job		Private Job		No	80000	4	2	2	14	8				Yes	Government	Urban	Very important	More than 1-2years interval	No										No
1197	Female	Barishal	Patuakhali	Mother	38	Living with a spouse	Islam	Urban	10	16	Housewife		Governemnt Job		No	20000	3	1	1	10					Yes	Government	Urban	Very important	Less than 1year interval	No										No
1198	Female	Barishal	Patuakhali	Mother	35	Living with a spouse	Islam	Rural	10	12	Housewife		Busienss Person		No	15000	5	3	1	15					Yes	Government	Rural	Very important	More than 1-2years interval	No										No
1199	Female	Barishal	Patuakhali	Mother	32	Living with a spouse	Islam	Semi-urban	10	12	Housewife		Private Job		No	35000	5	3	2	15	10				Yes	Private	Semi-urban	Very important	Less than 1year interval	No										No
1200	Female	Barishal	Patuakhali	Mother	41	Living without a spouse	Islam	Urban	16	16	Housewife		Private Job		No	45000	3	1	1	13					Yes	Government	Urban	Very important	Less than 1year interval	Yes	No	No	No	No	No	No	No	No	Yes	Yes	No	No	No	No	No	No	No	Yes	No
1201	Female	Barishal	Patuakhali	Mother	30	Living without a spouse	Islam	Urban	12	16	Housewife		Busienss Person		No	25000	6	4	2	12	6				Yes	Government	Urban	Very important	Less than 1year interval	Yes	Yes	No	No	No	No	No	No	Yes	No	Yes	No	No	No	No	No	No	No	Yes	Yes
1202	Female	Barishal	Patuakhali	Mother	48	Living with a spouse	Islam	Urban	18	18	Private Job		Private Job		No	30000	6	4	4	23	18	14	8		Yes	Government	Urban	Very important	Less than 1year interval	No										No
1203	Female	Dhaka	Dhaka 0rth CC	Mother	32	Living with a spouse	Islam	Urban	18	18	Housewife		Private Job		No	90000	4	2	1	10					Yes	Private	Urban	Very important	Never	No										No
1204	Female	Dhaka	Dhaka 0rth CC	Mother	35	Living with a spouse	Islam	Urban	18	18	Housewife		Private Job		No	80000	3	1	1	10					Yes	Private	Urban	Very important	Never	No										No
1205	Female	Dhaka	Dhaka 0rth CC	Mother	38	Living with a spouse	Islam	Urban	5	5	Housewife		Busienss Person		No	20000	5	3	2	15	12				No			Very important	Never	No										No
1206	Female	Dhaka	Dhaka 0rth CC	Mother	36	Living with a spouse	Islam	Urban	16	18	Housewife		Private Job		No	70000	3	1	1	10					Yes	Private	Urban	Very important	Never	No										No
1207	Female	Dhaka	Dhaka 0rth CC	Mother	38	Living with a spouse	Islam	Urban	18	18	Housewife		Private Job		No	80000	4	2	1	10					Yes	Private	Urban	Very important	2-5 years interval	No										No
1208	Female	Barishal	Patuakhali	Mother	31	Living with a spouse	Islam	Urban	12	16	Housewife		Governemnt Job		No	30000	5	3	3	13	6	1			Yes	Government	Urban	Very important	Less than 1year interval	No										Yes	No	No	No	Yes	Yes	Yes	No	No	No
1209	Female	Barishal	Patuakhali	Mother	35	Living with a spouse	Islam	Urban	12	16	Housewife		Private Job		No	35000	5	3	1	12					Yes	Government	Urban	Very important	Less than 1year interval	No										No
1210	Female	Barishal	Patuakhali	Mother	35	Living without a spouse	Islam	Urban	16	16	Housewife		8	Remitant worker	No	45000	4	2	1	12					Yes	Government	Urban	Very important	Less than 1year interval	Yes	Yes	No	No	No	No	No	No	No	No	Yes	No	No	No	No	No	No	No	No	Yes
1211	Female	Dhaka	Dhaka 0rth CC	Mother	36	Living with a spouse	Islam	Urban	18	18	Housewife		Private Job		No	90000	4	2	1	9					Yes	Private	Urban	Very important	Never	No										No
1212	Female	Dhaka	Dhaka 0rth CC	Mother	39	Living with a spouse	Islam	Urban	16	18	Housewife		Private Job		No	80000	4	2	2	10	6				Yes	Private	Urban	Very important	Never	No										No
1213	Female	Dhaka	Dhaka 0rth CC	Mother	42	Living with a spouse	Islam	Urban	16	16	Housewife		Private Job		No	70000	5	3	1	10					Yes	Private	Urban	Very important	Never	No										No
1214	Female	Dhaka	Dhaka 0rth CC	Mother	34	Living with a spouse	Islam	Urban	16	18	Housewife		Private Job		No	90000	3	1	1	9					Yes	Private	Urban	Very important	Never	No										No
1215	Female	Dhaka	Dhaka 0rth CC	Mother	37	Living with a spouse	Islam	Urban	18	18	Housewife		Private Job		No	70000	4	2	1	11					Yes	Madrasha	Urban	Very important	More than 1-2years interval	No										No
1216	Female	Dhaka	Dhaka 0rth CC	Mother	38	Living with a spouse	Islam	Urban	18	18	Housewife		Private Job		No	90000	3	1	1	9					Yes	Private	Urban	Very important	Never	No										No
1217	Female	Dhaka	Dhaka 0rth CC	Mother	40	Living with a spouse	Islam	Urban	18	18	Housewife		Busienss Person		No	90000	4	2	1	12					Yes	Private	Urban	Very important	Never	No										No
1218	Male	Rajshahi	Rajshahi	Father	50	Living with a spouse	Islam	Semi-urban	17	2006	Private Job		Housewife		No	40000	4	2	1	13					Yes	Madrasha	Semi-urban	Very important	More than 5 years interval	No										No
1219	Male	Rajshahi	Rajshahi	Father	53	Living with a spouse	Hindu	Rural	14	2006	Busienss Person		Housewife		No	25000	3	1	1	15					Yes	Government	Rural	Very important	More than 5 years interval	No										No
1220	Female	Rajshahi	Rajshahi	Mother	40	Living with a spouse	Islam	Urban	12	2001	Housewife		Private Job		No	40000	5	3	2	18	15				Yes	Government	Urban	Very important	More than 5 years interval	No										No
1221	Male	Rajshahi	Rajshahi	Father	38	Living with a spouse	Islam	Urban	19	2011	Governemnt Job		Private Job		Yes	200000	7	4	2	12	2				Yes	Private	Urban	Very important	2-5 years interval	Yes	Yes	No	No	No	No	No	No	No	No	Yes	Yes
1222	Female	Rajshahi	Rajshahi	Mother	38	Living with a spouse	Islam	Urban	19	2001	Housewife		Private Job		No	75000	5	3	1	10					Yes	Government	Urban	Very important	More than 5 years interval	No										No
1223	Female	Rajshahi	Rajshahi	Mother	35	Living with a spouse	Islam	Urban	19	2007	Housewife		Private Job		No	80000	5	2	1	15					Yes	Government	Urban	Very important	Never	No										No
1224	Female	Rajshahi	Rajshahi	Mother	40	Living with a spouse	Islam	Urban	18	2000	Private Job		Governemnt Job		No	100000	4	2	1	15					Yes	Private	Urban	Very important	2-5 years interval	Yes		Yes								Yes		Yes
1225	Female	Dhaka	Dhaka 0rth CC	Mother	38	Living with a spouse	Hindu	Urban	18	18	Housewife		Private Job		No	70000	4	2	2	9	3				Yes	Private	Urban	Very important	Never	No										No
1226	Female	Dhaka	Dhaka 0rth CC	Mother	40	Living with a spouse	Islam	Urban	18	18	Housewife		Private Job		No	90000	5	2	1	12					Yes	Private	Urban	Very important	Never	No										No
1227	Female	Dhaka	Dhaka 0rth CC	Mother	39	Living with a spouse	Islam	Urban	18	18	Housewife		Private Job		No	60000	4	2	2	11	7				Yes	Private	Urban	Very important	Never	No										No
1228	Female	Dhaka	Dhaka 0rth CC	Mother	36	Living with a spouse	Islam	Urban	16	18	Housewife		Busienss Person		No	60000	4	2	1	10					Yes	Private	Urban	Very important	Never	No										No
1229	Female	Dhaka	Dhaka 0rth CC	Mother	40	Living with a spouse	Islam	Urban	16	18	Housewife		Private Job		No	70000	4	2	1	15					Yes	Private	Urban	Very important	Never	No										No
1230	Female	Dhaka	Dhaka 0rth CC	Mother	34	Living with a spouse	Islam	Urban	18	18	Housewife		Private Job		No	80000	3	1	1	9					Yes	Private	Urban	Very important	Never	No										No
1231	Female	Dhaka	Dhaka 0rth CC	Mother	37	Living with a spouse	Islam	Urban	18	18	Housewife		Busienss Person		No	60000	4	2	1	9					Yes	Private	Urban	Very important	Never	No										No
1232	Female	Dhaka	Dhaka 0rth CC	Mother	40	Living with a spouse	Islam	Urban	18	18	Housewife		Private Job		No	80000	4	2	1	12					Yes	Private	Urban	Very important	Never	No										No
1233	Female	Dhaka	Dhaka 0rth CC	Mother	36	Living with a spouse	Hindu	Urban	18	18	Housewife		Private Job		No	60000	4	2	2	10	4				Yes	Private	Urban	Very important	Never	No										No
1234	Female	Dhaka	Dhaka 0rth CC	Mother	38	Living with a spouse	Hindu	Urban	18	18	Housewife		Busienss Person		No	60000	3	1	1	9					Yes	Private	Urban	Very important	Never	No										No
1235	Female	Dhaka	Dhaka 0rth CC	Mother	39	Living with a spouse	Hindu	Urban	18	18	Housewife		Governemnt Job		No	60000	5	2	1	11					Yes	Private	Urban	Very important	Never	No										No
1236	Female	Rajshahi	Rajshahi	Mother	35	Living with a spouse	Islam	Urban	18	2010	Governemnt Job		Governemnt Job		Yes	100000	5	3	1	12					Yes	Private	Urban	Very important	2-5 years interval	Yes	Yes									Yes	Yes
1237	Female	Rajshahi	Rajshahi	Mother	38	Living with a spouse	Islam	Urban	18	2000	Housewife		Private Job		No	70000	4	2	2	15	11				Yes	Government	Urban	Very important	2-5 years interval	No										No
1238	Female	Rajshahi	Rajshahi	Mother	37	Divorced	Islam	Urban	18	2005	Private Job		Private Job		No	50000	4	1	1	9					Yes	Government	Urban	Very important	More than 5 years interval	No										No
1239	Female	Rajshahi	Rajshahi	Mother	35	Living with a spouse	Christian	Urban	16	2001	Private Job		Busienss Person		No	100000	4	2	1	10					Yes	Private	Urban	Very important	More than 5 years interval	Yes		Yes								Yes	Yes	Yes
1240	Female	Rajshahi	Rajshahi	Mother	30	Living with a spouse	Islam	Semi-urban	19	2010	Housewife		Private Job		No	35000	3	1	1	9					Yes	Madrasha	Semi-urban	Very important	More than 5 years interval	No										No
1241	Female	Rajshahi	Rajshahi	Mother	32	Living with a spouse	Islam	Urban	16	2009	Private Job		Private Job		No	80000	4	2	1	9					Yes	Government	Urban	Very important	More than 5 years interval	No										No
1242	Female	Rajshahi	Rajshahi	Mother	29	Living with a spouse	Islam	Urban	17	2016	Governemnt Job		Governemnt Job		Yes	1000000	3	1	1	9					Yes	Government	Urban	Very important	More than 5 years interval	Yes	Yes									Yes	Yes
1243	Female	Rajshahi	Rajshahi	Mother	40	Living with a spouse	Islam	Urban	17	1998	Housewife		Busienss Person		No	200000	5	3	1	10					Yes	Private	Urban	Very important	More than 5 years interval	No										No
1244	Female	Rajshahi	Rajshahi	Mother	45	Living with a spouse	Islam	Urban	15	1998	Housewife		Busienss Person		No	60000	6	4	1	15					Yes	Private	Urban	Very important	More than 5 years interval	No										No
1245	Female	Rajshahi	Rajshahi	Mother	38	Living with a spouse	Hindu	Urban	14	1998	Housewife		Private Job		No	70000	5	2	1	14					Yes	Government	Urban	Very important	2-5 years interval	No										No
1246	Female	Rajshahi	Rajshahi	Mother	32	Living with a spouse	Islam	Urban	16	2013	Private Job		Private Job		No	75000	3	1	1	10					Yes	Private	Urban	Very important	More than 1-2years interval	Yes										Yes
1247	Female	Rajshahi	Rajshahi	Mother	35	Living with a spouse	Islam	Urban	10	2002	Housewife		Governemnt Job		No	50000	4	2	2	12	4				Yes	Private	Urban	Very important	More than 5 years interval	No										No
1248	Female	Rajshahi	Rajshahi	Mother	40	Living with a spouse	Islam	Urban	11	1997	Governemnt Job		Private Job		No	100000	4	2	1	11					Yes	Private	Urban	Very important	More than 5 years interval	No										No
1249	Female	Rajshahi	Rajshahi	Mother	35	Living with a spouse	Islam	Urban	16	2004	Private Job		Private Job		No	60000	4	2	1	11					Yes	Government	Urban	Very important	More than 1-2years interval	No										No
1250	Female	Rajshahi	Rajshahi	Mother	38	Living with a spouse	Islam	Urban	19	2010	Housewife		Private Job		No	100000	5	3	1	9					Yes	Private	Urban	Very important	2-5 years interval	No										No
1251	Female	Rajshahi	Rajshahi	Mother	38	Living with a spouse	Islam	Urban	9	1999	Housewife		Governemnt Job		No	60000	5	3	3	18	15	6			Yes	Government	Urban	Very important	Never	No										No
1252	Female	Rajshahi	Rajshahi	Mother	38	Living with a spouse	Islam	Urban	17	2002	Governemnt Job		Busienss Person		No	150000	6	3	2	15	12				Yes	Government	Urban	Rather important	More than 1-2years interval	Yes		Yes								Yes		Yes
1253	Female	Rajshahi	Rajshahi	Mother	39	Living with a spouse	Islam	Semi-urban	17	2000	Housewife		Busienss Person		No	35000	4	2	1	15					Yes	Madrasha	Semi-urban	Very important	Never	No										No
1254	Male	Rajshahi	Rajshahi	Father	55	Living with a spouse	Islam	Urban	20	2000	Governemnt Job		Private Job		No	90000	6	3	2	20	14				Yes	Private	Urban	Rather important	More than 1-2years interval	No										No
1255	Male	Rajshahi	Rajshahi	Father	49	Living with a spouse	Islam	Rural	12	2005	Busienss Person		Housewife		No	40000	5	3	1	12					Yes	Government	Rural	Very important	Never	No										No
1256	Female	Rajshahi	Rajshahi	Mother	40	Living with a spouse	Islam	Urban	16	2001	Private Job		Private Job		No	50000	5	2	1	14					Yes	Government	Urban	Very important	More than 5 years interval	No										No
1257	Female	Rajshahi	Rajshahi	Mother	35	Living with a spouse	Islam	Urban	17	2004	Housewife		Busienss Person		No	60000	6	4	2	11	8				Yes	Government	Urban	Rather important	Never	No										No
1258	Female	Rajshahi	Rajshahi	Mother	36	Living with a spouse	Islam	Urban	17	2003	Private Job		Private Job		No	70000	4	2	2	12	10				Yes	Private	Urban	Very important	More than 5 years interval	Yes		Yes								Yes		Yes
1259	Female	Rajshahi	Rajshahi	Mother	32	Living with a spouse	Islam	Urban	16	2007	Private Job		Private Job		No	60000	4	2	1	10					Yes	Private	Urban	Rather important	Never	No										No
1260	Female	Rajshahi	Rajshahi	Mother	36	Living with a spouse	Islam	Urban	14	2003	Housewife		Private Job		No	50000	5	3	1	11					Yes	Government	Urban	Very important	Never	No										No
1261	Female	Rajshahi	Rajshahi	Mother	30	Living with a spouse	Islam	Urban	15	2010	Housewife		Busienss Person		No	90000	5	3	1	9					Yes	Private	Urban	Rather important	Never	No										No
1262	Female	Rajshahi	Rajshahi	Mother	35	Living with a spouse	Islam	Urban	18	2008	Private Job		Private Job		No	100000	3	1	1	12					Yes	Private	Urban	Very important	Never	Yes		Yes								Yes		Yes
1263	Female	Rajshahi	Rajshahi	Mother	31	Living with a spouse	Islam	Urban	16	2006	Housewife		Private Job		No	75000	5	2	2	9	4				Yes	Private	Urban	Rather important	Never	No										No
1264	Female	Rajshahi	Rajshahi	Mother	39	Living with a spouse	Islam	Urban	11	2000	Housewife		Busienss Person		No	70000	5	3	1	15					Yes	Government	Urban	Very important	Never	No										No
1265	Female	Rajshahi	Rajshahi	Mother	32	Living with a spouse	Islam	Urban	19	2016	Housewife		Private Job		No	80000	4	2	2	9	7				Yes	Private	Urban	Very important	Never	No										No
1266	Female	Rajshahi	Rajshahi	Mother	33	Living with a spouse	Islam	Urban	17	2009	Housewife		Governemnt Job		No	50000	5	3	1	10					Yes	Government	Urban	Very important	Never	No										No
1267	Female	Rajshahi	Rajshahi	Mother	32	Living with a spouse	Islam	Urban	16	2007	Housewife		Governemnt Job		No	65000	4	2	1	9					Yes	Government	Urban	Very important	More than 5 years interval	No										No
1268	Female	Sylhet	Sylhet	Mother	36	Living with a spouse	Islam	Rural	12	12	Housewife		Private Job		No	35000	4	2	1	13					Yes	Government	Rural	Very important	Less than 1year interval	No										No
1269	Female	Sylhet	Sylhet	Mother	35	Living with a spouse	Islam	Rural	10	10	Housewife		Busienss Person		No	25000	3	1	1	15					Yes	Government	Rural	Very important	More than 1-2years interval	No										No
1270	Female	Sylhet	Sylhet	Mother	35	Living with a spouse	Hindu	Rural	10	10	Housewife		Busienss Person		No	35000	5	2	1	15					Yes	Government	Rural	Very important	Less than 1year interval	No										No
1271	Female	Sylhet	Sylhet	Mother	36	Living with a spouse	Islam	Rural	10	10	Housewife		Governemnt Job		No	30000	5	3	1	15					Yes	Government	Rural	Very important	Less than 1year interval	No										No
1272	Female	Barishal	Jhalokati	Mother	39	Living with a spouse	Islam	Urban	0	5	Housewife		Busienss Person		No	20000	4	2	2	20	13				Yes	Government	Urban	Very important	More than 1-2years interval	No										No
1273	Female	Sylhet	Sylhet	Mother	36	Living with a spouse	Islam	Rural	10	10	Housewife		Private Job		No	25000	4	2	2	13	9				Yes	Government	Rural	Very important	Less than 1year interval	No										No
1274	Female	Sylhet	Sylhet	Mother	36	Living with a spouse	Hindu	Rural	12	12	Housewife		Private Job		No	25000	3	1	1	13					Yes	Government	Rural	Very important	Less than 1year interval	No										No
1275	Female	Barishal	Jhalokati	Mother	40	Living with a spouse	Islam	Urban	12	16	Housewife		Private Job		No	50000	5	3	3	19	12	1			Yes	Government	Urban	Very important	Less than 1year interval	No										No
1276	Female	Sylhet	Sylhet	Mother	35	Living with a spouse	Islam	Rural	10	10	Housewife		Busienss Person		No	25000	4	2	1	15					Yes	Government	Rural	Very important	Less than 1year interval	No										No
1277	Female	Sylhet	Sylhet	Mother	36	Living with a spouse	Islam	Rural	10	10	Housewife		Private Job		No	30000	4	2	1	13					Yes	Government	Rural	Very important	Less than 1year interval	No										No
1278	Female	Barishal	Jhalokati	Mother	39	Living with a spouse	Hindu	Urban	16	16	Governemnt Job		Private Job		No	50000	5	1	1	13					Yes	Government	Urban	Very important	Never	No										No
1279	Female	Barishal	Jhalokati	Mother	29	Living with a spouse	Islam	Urban	12	15	Housewife		Private Job		No	80000	5	3	1	13					Yes	Government	Urban	Very important	Never	No										No
1280	Female	Barishal	Jhalokati	Mother	37	Living with a spouse	Islam	Urban	12	12	Housewife		8	Remitant Worker	No	50000	6	3	3	17	13	8			Yes	Government	Urban	Very important	More than 1-2years interval	No										No
1281	Female	Barishal	Jhalokati	Mother	50	Living with a spouse	Islam	Urban	16	18	Governemnt Job		Busienss Person		No	25000	5	3	2	17	13				Yes	Government	Urban	Very important	Never	No										No
1282	Male	Barishal	Jhalokati	Father	45	Living with a spouse	Islam	Urban	12	12	Governemnt Job		Housewife		No	20000	5	3	2	16	11				Yes	Private	Urban	Very important	Less than 1year interval	Yes	Yes	No	No	Yes	Yes	Yes	Yes	Yes	Yes	No
1283	Female	Barishal	Jhalokati	Mother	35	Living with a spouse	Islam	Urban	10	12	Housewife		Busienss Person		No	10000	4	2	2	12	2				Yes	Government	Urban	Very important	Less than 1year interval	No										No
1284	Female	Barishal	Jhalokati	Mother	41	Living with a spouse	Islam	Urban	12	16	Housewife		Governemnt Job		No	40000	4	2	1	12					Yes	Government	Urban	Very important	Less than 1year interval	No										No
1285	Female	Barishal	Jhalokati	Mother	35	Living with a spouse	Islam	Urban	16	18	Housewife		Busienss Person		No	30000	5	3	2	13	12				Yes	Government	Urban	Very important	Less than 1year interval	No										No
1286	Female	Barishal	Jhalokati	Mother	40	Living with a spouse	Islam	Urban	10	16	Housewife		Governemnt Job		No	40000	5	3	2	12	5				Yes	Government	Urban	Very important	Less than 1year interval	No										No
1287	Female	Barishal	Jhalokati	Mother	33	Living with a spouse	Islam	Urban	12	12	Housewife		Busienss Person		No	40000	4	2	1	13					Yes	Government	Urban	Very important	Less than 1year interval	Yes	Yes	No	No	No	No	No	No	Yes	No	Yes	No	No	No	No	No	No	No	Yes	No
1288	Female	Rangpur	Rangpur	Mother	40	Living without a spouse	Islam	Semi-urban	10	12	Housewife		Agriculture		No	30000	6	3	2	14	11				Yes	Private	Semi-urban	Very important	Never	No										No
1289	Female	Rangpur	Rangpur	Mother	38	Living with a spouse	Islam	Rural	5	8	Housewife		Agriculture		No	25000	5	2	1	10					Yes	Madrasha	Rural	Very important	Never	No										No
1290	Female	Rangpur	Rangpur	Mother	39	Living with a spouse	Islam	Rural	10	8	Housewife		Agriculture		No	35000	4	1	1	12					Yes	Private	Rural	Very important	Never	No										No
1291	Female	Rangpur	Rangpur	Mother	36	Living with a spouse	Islam	Semi-urban	10	12	Housewife		Busienss Person		No	36000	3	1	1	10					Yes	Madrasha	Rural	Very important	Never	No										No
1292	Female	Rangpur	Rangpur	Mother	35	Living with a spouse	Islam	Rural	8	8	Housewife		Busienss Person		No	25000	6	2	2	10	7				Yes	Madrasha	Rural	Very important	Never	No										No
1293	Female	Rangpur	Rangpur	Mother	36	Living with a spouse	Islam	Rural	10	10	Housewife		Agriculture		No	35000	6	2	2	12	10				Yes	Government	Rural	Very important	Never	No										No
1294	Female	Rangpur	Rangpur	Mother	39	Living with a spouse	Islam	Semi-urban	10	10	Housewife		Agriculture		No	40000	6	2	2	14	10				Yes	Private	Semi-urban	Very important	Never	No										No
1295	Female	Rangpur	Rangpur	Mother	35	Living with a spouse	Islam	Semi-urban	10	10	Housewife		Agriculture		No	36000	5	2	1	9					Yes	Madrasha	Semi-urban	Very important	Never	No										No
1296	Female	Rangpur	Rangpur	Mother	36	Living with a spouse	Islam	Semi-urban	10	12	Housewife		Busienss Person		No	30000	4	2	1	12					Yes	Private	Semi-urban	Very important	Never	No										No
1297	Male	Rangpur	Rangpur CC	Father	32	Living with a spouse	Islam	Urban	16	17	Private Job		Governemnt Job		No	45000	4	1	1	9					Yes	Private	Urban	Very important	More than 5 years interval	No										No
1298	Female	Rangpur	Rangpur	Mother	35	Living with a spouse	Islam	Semi-urban	10	12	Housewife		Busienss Person		No	30000	4	1	1	10					Yes	Madrasha	Semi-urban	Very important	Never	No										No
1299	Female	Rangpur	Rangpur	Mother	38	Living with a spouse	Islam	Semi-urban	12	12	Housewife		Busienss Person		No	35000	5	1	1	10					Yes	Private	Semi-urban	Very important	Never	No										No
1300	Female	Rangpur	Rangpur CC	Mother	34	Living without a spouse	Islam	Urban	16	16	Private Job		Private Job		No	40000	4	2	1	9					Yes	Private	Urban	Very important	Never	No										No
1301	Female	Rangpur	Rangpur	Mother	42	Living with a spouse	Islam	Semi-urban	10	10	Housewife		Busienss Person		No	35000	6	3	2	10	6				Yes	Madrasha	Semi-urban	Very important	Never	No										No
1302	Male	Rangpur	Rangpur CC	Father	37	Living with a spouse	Islam	Urban	17	17	Private Job		Private Job		No	60000	5	2	2	13	6				Yes	Private	Urban	Very important	Never	No										No
1303	Male	Rangpur	Rangpur	Father	30	Living with a spouse	Islam	Semi-urban	16	16	Private Job		Private Job		No	40000	4	1	1	9					Yes	Private	Semi-urban	Very important	Never	No										No
1304	Female	Rangpur	Rangpur	Mother	40	Living with a spouse	Islam	Semi-urban	12	12	Housewife		Private Job		No	26000	5	2	2	12	8				Yes	Private	Semi-urban	Very important	Never	No										No
1305	Female	Rangpur	Rangpur	Mother	37	Living with a spouse	Hindu	Semi-urban	16	16	Private Job		Private Job		No	50000	5	2	1	9					Yes	Private	Semi-urban	Very important	Never	No										No
1306	Male	Rangpur	Rangpur	Father	32	Living with a spouse	Islam	Rural	10	10	Busienss Person		Housewife		No	40000	6	1	1	10					Yes	Madrasha	Rural	Very important	Never	No										No
1307	Female	Rangpur	Rangpur	Mother	40	Living with a spouse	Islam	Rural	12	12	Housewife		Private Job		No	25000	5	2	1	10					Yes	Madrasha	Rural	Very important	Never	No										No
1308	Male	Barishal	Jhalokati	Father	42	Living with a spouse	Islam	Urban	18	12	Governemnt Job		Housewife		Yes	46000	4	2	2	13	3				Yes	Government	Urban	Very important	Less than 1year interval	Yes	Yes	No	Yes	Yes	No	No	Yes	Yes	Yes	Yes	Yes	No	Yes	Yes	No	No	Yes	Yes	Yes
1309	Male	Barishal	Jhalokati	Father	40	Living with a spouse	Islam	Urban	16	12	Private Job		Housewife		No	30000	4	2	2	14	8				Yes	Government	Urban	Very important	Never	Yes	No	No	No	Yes	No	No	No	No	No	Yes	No	No	No	Yes	No	No	No	No	Yes
1310	Female	Barishal	Jhalokati	Mother	36	Living with a spouse	Islam	Urban	10	16	Housewife		Governemnt Job		No	30000	4	2	1	14					Yes	Government	Urban	Very important	More than 1-2years interval	Yes	No	No	No	Yes	No	No	No	No	No	Yes	No	No	No	Yes	No	No	No	No	No
1311	Female	Rangpur	Rangpur	Mother	36	Living with a spouse	Islam	Semi-urban	10	10	Housewife		Busienss Person		No	36000	6	2	2	9	7				Yes	Madrasha	Semi-urban	Very important	Never	No										No
1312	Male	Rangpur	Rangpur CC	Father	36	Living with a spouse	Islam	Urban	16	16	Private Job		Private Job		No	44000	3	1	1	9					Yes	Private	Urban	Very important	Never	No										No
1313	Male	Rangpur	Rangpur CC	Father	38	Living with a spouse	Islam	Urban	16	12	Private Job		Housewife		No	30000	4	1	1	10					Yes	Private	Urban	Very important	More than 5 years interval	No										No
1314	Female	Rangpur	Rangpur CC	Mother	46	Living with a spouse	Islam	Semi-urban	12	12	Housewife		Busienss Person		No	40000	6	3	1	10					Yes	Private	Semi-urban	Very important	Never	No										No
1315	Female	Rangpur	Rangpur CC	Mother	36	Living with a spouse	Islam	Urban	16	16	Private Job		Private Job		No	35000	4	2	1	12					Yes	Private	Urban	Very important	Never	No										No
1316	Female	Barishal	Jhalokati	Mother	35	Living with a spouse	Islam	Urban	18	18	Housewife		Private Job		No	40000	5	3	2	14	3				Yes	Government	Urban	Very important	2-5 years interval	No										No
1317	Female	Barishal	Jhalokati	Mother	45	Living with a spouse	Islam	Urban	10	16	Housewife		Private Job		No	25000	4	2	2	22	13				Yes	Government	Urban	Very important	Less than 1year interval	Yes	No	No	No	No	No	No	No	Yes	No	Yes	No	No	No	No	No	No	No	Yes	No
1318	Male	Barishal	Jhalokati	Father	43	Living with a spouse	Islam	Urban	18	16	Governemnt Job		Housewife		No	56000	5	3	3	13	8	4			Yes	Government	Urban	Very important	Less than 1year interval	No										No
1319	Female	Barishal	Jhalokati	Mother	40	Living with a spouse	Islam	Urban	12	12	Busienss Person		Busienss Person		No	40000	4	2	1	14					Yes	Government	Urban	Very important	2-5 years interval	Yes	No	No	No	No	Yes	No	No	No	No	Yes	No	No	No	No	Yes	No	No	No	No
1320	Female	Barishal	Jhalokati	Mother	37	Living with a spouse	Islam	Urban	10	16	Housewife		Governemnt Job		No	40000	4	2	2	15	12				Yes	Government	Urban	Very important	Less than 1year interval	No										No
1321	Female	Rangpur	Rangpur	Mother	43	Living with a spouse	Hindu	Semi-urban	10	16	Housewife		Governemnt Job		No	25000	5	1	1	13					Yes	Private	Semi-urban	Very important	Never	No										No
1322	Male	Rangpur	Rangpur CC	Father	36	Living with a spouse	Islam	Urban	14	14	Private Job		Private Job		No	25000	3	1	1	9					Yes	Madrasha	Urban	Very important	Never	No										No
1323	Female	Rangpur	Rangpur	Mother	34	Living with a spouse	Islam	Urban	10	10	Housewife		Busienss Person		No	25000	5	2	2	10	5				Yes	Private	Urban	Very important	Never	No										No
1324	Male	Rangpur	Rangpur CC	Father	32	Living with a spouse	Islam	Urban	16	16	Private Job		Private Job		No	40000	4	1	1	9					Yes	Private	Urban	Very important	Never	No										No
1325	Female	Rangpur	Rangpur CC	Mother	40	Living with a spouse	Islam	Urban	16	16	Private Job		Private Job		No	40000	6	2	1	10					Yes	Private	Urban	Very important	Never	No										No
1326	Female	Rajshahi	Rajshahi	Mother	37	Living with a spouse	Islam	Urban	23	2010	Housewife		Private Job		No	70000	5	2	1	10					Yes	Private	Urban	Very important	More than 5 years interval	No										No
1327	Female	Rajshahi	Rajshahi	Mother	39	Living with a spouse	Islam	Urban	18	2001	Housewife		Private Job		No	100000	4	2	1	15					Yes	Private	Urban	Very important	2-5 years interval	No										No
1328	Female	Rajshahi	Rajshahi	Mother	42	Divorced	Islam	Urban	23	2000	Private Job		Private Job		No	75000	3	1	1	14					Yes	Private	Urban	Very important	More than 5 years interval	No										No
1329	Female	Rajshahi	Rajshahi	Mother	38	Living with a spouse	Islam	Urban	20	2008	Busienss Person		Busienss Person		No	100000	4	1	1	9					Yes	Private	Rural	Rather important	2-5 years interval	No										No
1330	Female	Rajshahi	Rajshahi	Mother	36	Living with a spouse	Islam	Urban	17	2002	Housewife		Private Job		No	80000	5	3	3	15	9	4			Yes	Private	Urban	Very important	Never	No										No
1331	Female	Rajshahi	Rajshahi	Mother	32	Living with a spouse	Islam	Urban	16	2009	Housewife		Private Job		No	100000	4	2	1	10					Yes	Private	Urban	Very important	Never	No										No
1332	Male	Rangpur	Rangpur	Father	40	Living with a spouse	Islam	Semi-urban	12	12	Busienss Person		Housewife		No	28000	3	1	1	12					Yes	Private	Semi-urban	Very important	Never	No										No
1333	Male	Rangpur	Rangpur	Father	38	Living with a spouse	Islam	Semi-urban	10	10	Agriculture		Housewife		No	30000	4	1	1	10					Yes	Madrasha	Semi-urban	Very important	Never	No										No
1334	Female	Rangpur	Rangpur	Mother	43	Living with a spouse	Islam	Semi-urban	14	12	Housewife		Agriculture		No	30000	5	2	1	13					Yes	Private	Semi-urban	Very important	Never	No										No
1335	Female	Rangpur	Rangpur	Mother	32	Living with a spouse	Islam	Urban	10	16	Housewife		Private Job		No	35000	5	2	2	10	6				Yes	Government	Urban	Very important	Never	No										No
1336	Male	Rangpur	Rangpur	Father	38	Living with a spouse	Hindu	Semi-urban	14	10	Busienss Person		Housewife		No	25000	3	1	1	10					Yes	Private	Semi-urban	Very important	Never	No										No
1337	Female	Rangpur	Rangpur	Mother	36	Living with a spouse	Islam	Urban	16	16	Private Job		Private Job		No	35000	5	1	1	9					Yes	Government	Urban	Very important	Never	No										No
1338	Female	Rangpur	Rangpur CC	Mother	40	Living with a spouse	Hindu	Urban	16	16	Private Job		Private Job		No	40000	5	2	2	10	8				Yes	Government	Urban	Very important	Never	No										No
1339	Female	Rangpur	Rangpur	Mother	36	Living with a spouse	Islam	Urban	12	16	Housewife		Governemnt Job		No	23000	3	1	1	9					Yes	Government	Urban	Very important	Never	No										No
1340	Female	Rangpur	Rangpur	Mother	30	Living with a spouse	Islam	Semi-urban	10	12	Housewife		Agriculture		No	30000	4	1	1	9					Yes	Government	Semi-urban	Very important	Never	No										No
1341	Female	Rangpur	Rangpur	Mother	34	Living with a spouse	Islam	Urban	10	10	Housewife		Busienss Person		No	25000	5	2	2	10	5				Yes	Private	Urban	Very important	Never	No										No
1342	Female	Dhaka	Dhaka South CC	Mother	40	Living with a spouse	Islam	Urban	12	14	Housewife		Private Job		No	30000	4	2	2	14	11				Yes	Government	Urban	Rather important	2-5 years interval	No										No
1343	Female	Rajshahi	Rajshahi	Mother	34	Living with a spouse	Islam	Urban	17	2008	Housewife		Private Job		No	80000	5	3	2	14	9				Yes	Private	Urban	Very important	Never	No										No
1344	Female	Rajshahi	Rajshahi	Mother	33	Living with a spouse	Islam	Urban	17	2007	Housewife		Governemnt Job		No	70000	3	1	1	10					Yes	Private	Urban	Very important	More than 5 years interval	No										No
1345	Female	Rajshahi	Rajshahi	Mother	42	Living with a spouse	Islam	Urban	13	1990	Housewife		Busienss Person		No	75000	6	4	4	23	20	18	15		Yes	Government	Urban	Very important	Never	No										No
1346	Female	Rajshahi	Rajshahi	Mother	30	Living with a spouse	Islam	Urban	18	2010	Housewife		Private Job		No	70000	4	2	1	9					Yes	Government	Urban	Very important	Never	No										No
1347	Female	Rajshahi	Rajshahi	Mother	29	Living with a spouse	Islam	Urban	9	2000	Housewife		Busienss Person		No	25000	5	3	2	9	5				Yes	Madrasha	Urban	Very important	Never	No										No
1348	Female	Rajshahi	Rajshahi	Mother	39	Living with a spouse	Islam	Urban	17	2000	Governemnt Job		Private Job		No	55000	4	2	1	15					Yes	Government	Urban	Very important	Never	No										No
1349	Female	Rajshahi	Rajshahi	Mother	42	Living with a spouse	Islam	Urban	20	2004	Private Job		Governemnt Job		Yes	100000	5	3	3	12	10	2			Yes	Private	Urban	Very important	More than 5 years interval	Yes	Yes									Yes	Yes
1350	Female	Rajshahi	Rajshahi	Mother	33	Living with a spouse	Islam	Urban	17	2005	Housewife		Busienss Person		No	40000	3	1	1	9					Yes	Government	Urban	Very important	Never	No										No
1351	Female	Rajshahi	Rajshahi	Mother	33	Living with a spouse	Islam	Urban	17	2005	Private Job		Busienss Person		No	60000	5	2	1	10					Yes	Government	Urban	Very important	Never	No										No
1352	Female	Rajshahi	Rajshahi	Mother	30	Living with a spouse	Islam	Urban	16	2004	Housewife		Private Job		No	75000	6	2	1	9					Yes	Private	Urban	Rather important	More than 5 years interval	No										No
1353	Female	Dhaka	Dhaka South CC	Mother	42	Living with a spouse	Islam	Urban	10	12	Housewife		Busienss Person		No	35000	5	3	2	13	9				Yes	Government	Urban	Rather important	More than 1-2years interval	No										No
1354	Female	Rajshahi	Rajshahi	Mother	34	Living with a spouse	Islam	Urban	17	2006	Housewife		Busienss Person		No	60000	4	2	2	11	9				Yes	Government	Urban	Very important	More than 5 years interval	No										No
1355	Female	Rajshahi	Rajshahi	Mother	35	Living with a spouse	Islam	Urban	19	2005	Private Job		Governemnt Job		No	80000	6	3	1	13					Yes	Private	Urban	Very important	Never	No										No
1356	Female	Rajshahi	Rajshahi	Mother	39	Living with a spouse	Islam	Semi-urban	13	1995	Housewife		Busienss Person		No	50000	4	2	1	14					Yes	Government	Semi-urban	Very important	Never	No										No
1357	Female	Rajshahi	Rajshahi	Mother	33	Living with a spouse	Islam	Rural	17	1998	Housewife		Busienss Person		No	100000	3	1	1	9					Yes	Private	Urban	Very important	2-5 years interval	No										No
1358	Female	Rajshahi	Rajshahi	Mother	33	Living with a spouse	Islam	Urban	18	2014	Busienss Person		Busienss Person		No	60000	5	1	1	9					Yes	Government	Urban	Very important	More than 5 years interval	No										No
1359	Female	Rajshahi	Rajshahi	Mother	35	Living with a spouse	Islam	Urban	19	2006	Housewife		Private Job		No	60000	5	3	1	10					Yes	Government	Urban	Very important	2-5 years interval	No										No
1360	Female	Rajshahi	Rajshahi	Mother	33	Living with a spouse	Islam	Urban	22	2010	Busienss Person		Private Job		No	30000	4	1	1	9					Yes	Government	Urban	Very important	Never	Yes			Yes							No
1361	Female	Rajshahi	Rajshahi	Mother	35	Living with a spouse	Islam	Urban	18	2004	Busienss Person		Private Job		No	80000	5	3	3	11	4	4			Yes	Private	Urban	Very important	2-5 years interval	No										No
1362	Male	Rajshahi	Rajshahi	Father	39	Living with a spouse	Islam	Urban	17	2015	Private Job		Private Job		No	50000	3	1	1	9					Yes	Government	Urban	Very important	More than 5 years interval	No										No
1363	Female	Rajshahi	Rajshahi	Mother	30	Living with a spouse	Islam	Urban	18	2010	Private Job		Private Job		No	50000	3	1	1	9					Yes	Government	Urban	Very important	More than 5 years interval	No										No
1364	Female	Dhaka	Dhaka South CC	Mother	35	Living with a spouse	Hindu	Urban	18	18	Housewife		Governemnt Job		No	60000	4	2	1	10					Yes	Government	Urban	Very important	Never	No										No
1365	Female	Dhaka	Dhaka South CC	Mother	36	Living with a spouse	Hindu	Urban	18	18	Housewife		Private Job		No	50000	4	2	2	11	8				Yes	Private	Urban	Very important	Never	No										No
1366	Female	Dhaka	Dhaka South CC	Mother	42	Living with a spouse	Islam	Urban	18	18	Housewife		Governemnt Job		No	60000	5	3	2	15	3				Yes	Government	Urban	Very important	Never	No										No
1367	Female	Dhaka	Dhaka South CC	Mother	40	Living with a spouse	Islam	Urban	16	18	Housewife		Private Job		No	70000	4	2	1	14					Yes	Private	Urban	Very important	Never	No										No
1368	Female	Dhaka	Dhaka South CC	Mother	38	Living with a spouse	Hindu	Urban	12	16	Housewife		Busienss Person		No	50000	4	2	1	9					Yes	Government	Urban	Very important	Never	No										No
1369	Male	Dhaka	Dhaka South CC	Father	43	Living with a spouse	Hindu	Urban	16	16	Busienss Person		Housewife		No	60000	5	2	2	11	4				Yes	Private	Urban	Very important	Never	No										No
1370	Male	Dhaka	Dhaka South CC	Father	46	Living with a spouse	Hindu	Urban	18	16	Private Job		Housewife		No	60000	4	2	2	9	6				Yes	Private	Urban	Very important	Never	No										No
1371	Male	Dhaka	Dhaka South CC	Father	45	Living with a spouse	Hindu	Urban	18	16	Governemnt Job		Housewife		No	70000	4	2	1	13					Yes	Private	Urban	Very important	Never	No										No
1372	Female	Dhaka	Dhaka South CC	Mother	38	Living with a spouse	Hindu	Urban	16	18	Housewife		Busienss Person		No	60000	5	3	3	13	10	3			Yes	Government	Urban	Very important	Never	No										No
1373	Female	Dhaka	Dhaka South CC	Mother	34	Living with a spouse	Hindu	Urban	12	16	Housewife		Private Job		No	50000	3	1	1	9					Yes	Private	Urban	Very important	Never	No										No
1374	Female	Dhaka	Dhaka South CC	Mother	40	Living with a spouse	Hindu	Urban	18	18	Housewife		Governemnt Job		No	80000	4	2	1	14					Yes	Private	Urban	Very important	Never	No										No
1375	Female	Dhaka	Dhaka South CC	Mother	35	Living with a spouse	Islam	Urban	18	18	Busienss Person		Private Job		No	100000	3	1	1	10					Yes	Private	Urban	Very important	Never	No										No
1376	Female	Dhaka	Dhaka South CC	Mother	41	Living with a spouse	Hindu	Urban	16	18	Housewife		Private Job		No	90000	5	2	2	16	10				Yes	Private	Urban	Very important	Never	No										No
1377	Female	Dhaka	Dhaka South CC	Mother	40	Living with a spouse	Hindu	Urban	16	18	Housewife		Private Job		No	60000	3	1	1	10					Yes	Private	Urban	Very important	Never	No										No
1378	Female	Dhaka	Dhaka South CC	Mother	41	Living with a spouse	Hindu	Urban	16	10	Housewife		Busienss Person		No	80000	4	2	1	14					Yes	Private	Urban	Very important	Never	No										No
1379	Female	Dhaka	Dhaka South CC	Mother	41	Living with a spouse	Hindu	Urban	18	18	Housewife		Busienss Person		No	10000	3	1	1	15					Yes	Private	Urban	Very important	Never	No										No
1380	Female	Dhaka	Dhaka South CC	Mother	38	Living with a spouse	Hindu	Urban	16	18	Housewife		Private Job		No	80000	4	2	1	12					Yes	Government	Urban	Very important	Never	No										No
1381	Female	Dhaka	Faridpur	Mother	43	Living with a spouse	Hindu	Semi-urban	16	16	Housewife		Private Job		No	50000	3	1	1	15					Yes	Government	Semi-urban	Very important	Less than 1year interval	No										No
1382	Female	Dhaka	Dhaka South CC	Mother	38	Living with a spouse	Hindu	Urban	18	18	Housewife		Private Job		No	70000	4	2	1	13					Yes	Private	Urban	Very important	Never	No										No
1383	Female	Dhaka	Dhaka South CC	Mother	38	Living with a spouse	Hindu	Urban	18	18	Housewife		Private Job		No	70000	3	1	1	9					Yes	Private	Urban	Very important	Never	No										No
1384	Male	Dhaka	Dhaka South CC	Father	46	Living with a spouse	Hindu	Urban	16	16	Private Job		Private Job		No	50000	3	1	1	15					Yes	Private	Urban	Very important	Never	No										No
1385	Female	Dhaka	Dhaka South CC	Mother	51	Living with a spouse	Hindu	Urban	10	8	Housewife		Busienss Person		No	40000	4	2	1	14					Yes	Private	Urban	Very important	Never	No										No
1386	Female	Dhaka	Dhaka South CC	Mother	37	Living with a spouse	Hindu	Urban	18	18	Housewife		Private Job		No	50000	4	2	1	12					Yes	Private	Urban	Very important	Never	No										No
1387	Female	Dhaka	Dhaka South CC	Mother	42	Living with a spouse	Hindu	Urban	12	16	Housewife		Busienss Person		No	90000	5	3	2	17	12				Yes	Private	Urban	Very important	Never	No										No
1388	Female	Dhaka	Dhaka South CC	Mother	40	Living with a spouse	Hindu	Urban	16	16	Housewife		Private Job		Yes	60000	4	2	2	14	9				Yes	Government	Urban	Very important	Never	No										No
1389	Male	Dhaka	Dhaka South CC	Father	39	Living with a spouse	Hindu	Urban	16	16	Governemnt Job		Governemnt Job		No	100000	4	2	1	11					Yes	Government	Urban	Very important	Never	No										No
1390	Female	Dhaka	Dhaka South CC	Mother	36	Living with a spouse	Islam	Urban	18	18	Private Job		Governemnt Job		Yes	90000	3	1	1	9					Yes	Private	Urban	Very important	Never	Yes	Yes	Yes								Yes	Yes	Yes
1391	Female	Dhaka	Dhaka 0rth CC	Mother	35	Living with a spouse	Islam	Urban	20	18	Private Job		Private Job		Yes	150000	3	1	1	9					Yes	Private	Urban	Very important	Never	Yes	Yes	Yes								Yes	Yes	Yes
1392	Female	Dhaka	Dhaka 0rth CC	Mother	36	Living with a spouse	Hindu	Urban	20	18	Private Job		Private Job		Yes	120000	3	1	1	9					Yes	Private	Urban	Very important	Never	Yes	Yes	Yes								Yes	Yes	Yes
1393	Female	Dhaka	Dhaka 0rth CC	Mother	39	Living with a spouse	Islam	Urban	18	18	Housewife		Private Job		No	80000	4	2	1	10					Yes	Private	Urban	Very important	Never	No										No
1394	Female	Dhaka	Dhaka 0rth CC	Mother	35	Living with a spouse	Islam	Urban	20	20	Private Job		Governemnt Job		Yes	150000	3	1	1	9					Yes	Private	Urban	Very important	Never	Yes	Yes	Yes								Yes	Yes	Yes
1395	Female	Dhaka	Dhaka 0rth CC	Mother	35	Living with a spouse	Islam	Urban	20	18	Private Job		Private Job		Yes	150000	3	1	1	9					Yes	Private	Urban	Very important	Never	Yes	Yes								Yes	Yes	Yes
1396	Male	Dhaka	Manikganj	Father	33	Living with a spouse	Islam	Semi-urban	20	18	Governemnt Job		Governemnt Job		Yes	130000	4	2	1	9					Yes	Private	Semi-urban	Very important	Never	Yes										Yes	Yes	Yes
1397	Female	Dhaka	Dhaka South CC	Mother	40	Living with a spouse	Islam	Urban	20	20	Private Job		Private Job		Yes	200000	4	2	1	13					Yes	Private	Urban	Very important	Never	Yes	Yes									Yes	Yes
1398	Female	Dhaka	Dhaka South CC	Mother	32	Widowed	Islam	Urban	18	18	Private Job		Private Job		Yes	60000	3	2	2	9	7				Yes	Private	Urban	Very important	Never	Yes	Yes	Yes								Yes	Yes	Yes
1399	Male	Dhaka	Dhaka South CC	Father	35	Living with a spouse	Hindu	Urban	18	18	Private Job		Private Job		Yes	100000	3	1	1	9					Yes	Private	Urban	Very important	Never	Yes	Yes	Yes								Yes	Yes	Yes
1400	Female	Dhaka	Dhaka South CC	Mother	40	Living with a spouse	Islam	Urban	18	18	Housewife		Private Job		No	80000	4	2	2	12	8				Yes	Private	Urban	Very important	Never	No										No
1401	Female	Dhaka	Dhaka South CC	Mother	43	Living with a spouse	Islam	Urban	16	16	Housewife		Private Job		No	60000	3	1	1	14					Yes	Private	Urban	Very important	Never	No										No
1402	Male	Dhaka	Dhaka 0rth CC	Father	39	Living with a spouse	Islam	Urban	18	16	Private Job		Housewife		No	100000	4	2	1	9					Yes	Private	Urban	Very important	Never	No										No
1403	Female	Dhaka	Dhaka South CC	Mother	42	Living with a spouse	Islam	Urban	20	20	Private Job		Private Job		Yes	200000	4	2	1	10					Yes	Private	Urban	Very important	More than 1-2years interval	Yes	Yes	Yes								Yes		Yes
1404	Female	Dhaka	Dhaka South CC	Mother	34	Living with a spouse	Islam	Urban	20	18	Private Job		Private Job		Yes	100000	5	1	1	9					Yes	Private	Urban	Very important	Never	Yes		Yes								Yes		Yes
1405	Female	Dhaka	Dhaka South CC	Mother	35	Living with a spouse	Islam	Urban	16	18	Housewife		Private Job		No	60000	4	2	1						Yes	Private	Urban	Very important	Never	No										No
1406	Female	Dhaka	Dhaka South CC	Mother	50	Living with a spouse	Islam	Semi-urban	10	12	Housewife		Private Job		No	25000	4	2	1	15					Yes	Government	Urban	Rather important	2-5 years interval	No										No
1407	Female	Dhaka	Dhaka South CC	Mother	45	Living with a spouse	Islam	Semi-urban	10	12	Housewife		Busienss Person		No	30000	4	3	2	14	10				Yes	Government	Rural	Rather important	More than 1-2years interval	No										No
1408	Female	Barishal	Bhola	Mother	35	Living with a spouse	Islam	Urban	12	15	Housewife		Private Job		No	25000	4	2	2	12	6				Yes	Government	Urban	Very important	2-5 years interval	No										No
1409	Female	Barishal	Bhola	Mother	34	Living with a spouse	Islam	Urban	10	12	Housewife		Governemnt Job		No	45000	3	1	1	13					No			Very important	Less than 1year interval	Yes	No	No	No	No	Yes	No	No	No	No	Yes	No	No	No	No	Yes	Yes	No	No	No
1410	Female	Barishal	Bhola	Mother	36	Living with a spouse	Islam	Urban	16	16	Housewife		Busienss Person		No	35000	3	1	1	12					Yes	Government	Urban	Very important	Less than 1year interval	Yes	No	No	No	No	No	No	No	Yes	No	No
1411	Male	Barishal	Bhola	Father	50	Living with a spouse	Islam	Urban	18	10	Governemnt Job		Housewife		No	30000	5	3	2	15	13				Yes	Government	Urban	Very important	Never	No										No
1412	Male	Barishal	Bhola	Father	40	Living with a spouse	Islam	Urban	18	16	Busienss Person		Housewife		No	30000	3	1	1	12					Yes	Government	Urban	Very important	Less than 1year interval	Yes	No	No	No	No	No	No	No	Yes	No	Yes	No	No	No	No	No	No	No	Yes	No
1413	Female	Barishal	Bhola	Mother	36	Living with a spouse	Islam	Urban	12	18	Housewife		Busienss Person		No	20000	4	2	2	17	13				Yes	Government	Urban	Very important	Less than 1year interval	No										Yes	No	No	No	Yes	No	No	No	No	No
1414	Female	Barishal	Bhola	Mother	38	Living with a spouse	Islam	Urban	18	18	Governemnt Job		Busienss Person		No	110000	4	2	1	14					Yes	Government	Urban	Very important	Less than 1year interval	No										No
1415	Female	Barishal	Bhola	Mother	35	Living with a spouse	Islam	Urban	12	12	Housewife		Busienss Person		No	50000	4	2	1	13					Yes	Government	Urban	Very important	Less than 1year interval	No										No
1416	Female	Barishal	Bhola	Mother	39	Living with a spouse	Islam	Urban	18	16	Housewife		Busienss Person		No	30000	3	1	1	12					Yes	Government	Urban	Very important	More than 1-2years interval	No										No
1417	Female	Barishal	Bhola	Mother	34	Living with a spouse	Islam	Urban	16	16	Private Job		Busienss Person		Yes	50000	4	2	1	13					Yes	Government	Urban	Very important	Less than 1year interval	Yes	Yes	No	No	No	No	No	No	No	No	Yes	Yes	No	No	No	No	No	No	No	No
1418	Female	Barishal	Bhola	Mother	35	Living with a spouse	Islam	Semi-urban	12	16	Housewife		Private Job		No	15000	5	2	2	10	5				Yes	Government	Semi-urban	Very important	Less than 1year interval	No										No
1419	Female	Barishal	Bhola	Mother	37	Living with a spouse	Islam	Semi-urban	12	16	Governemnt Job		Private Job		No	25000	6	3	1	10					Yes	Private	Semi-urban	Very important	Less than 1year interval	No										No
1420	Female	Barishal	Bhola	Mother	36	Living with a spouse	Islam	Rural	10	12	Housewife		Governemnt Job		No	20000	3	1	1	15					Yes	Government	Rural	Very important	Never	No										No
1421	Female	Barishal	Bhola	Mother	30	Living with a spouse	Islam	Semi-urban	0	0	Housewife		Agriculture		No	10000	5	2	2	10	2				Yes	Government	Semi-urban	Very important	2-5 years interval	No										No
1422	Female	Barishal	Bhola	Mother	30	Living with a spouse	Islam	Rural	10	12	Housewife		Busienss Person		No	20000	5	3	3	15	10	5			Yes	Private	Rural	Very important	Never	No										No
1423	Female	Barishal	Bhola	Mother	35	Living with a spouse	Islam	Rural	5	10	Housewife		Busienss Person		No	40000	5	3	2	19	14				Yes	Private	Semi-urban	Very important	Never	No										No
1424	Female	Barishal	Bhola	Mother	35	Living with a spouse	Islam	Rural	10	10	Housewife		Busienss Person		No	30000	5	3	3	20	14	1			Yes	Private	Rural	Very important	Never	No										No
1425	Female	Barishal	Bhola	Mother	35	Living with a spouse	Islam	Rural	0	0	Housewife		Agriculture		No	20000	5	3	3	14	10	8			Yes	Government	Rural	Very important	Less than 1year interval	No										No
1426	Female	Barishal	Bhola	Mother	36	Living with a spouse	Islam	Rural	0	0	Housewife		Busienss Person		No	15000	5	3	2	15	9				Yes	Government	Rural	Very important	Less than 1year interval	No										No
1427	Female	Barishal	Bhola	Mother	37	Living with a spouse	Hindu	Semi-urban	10	12	Housewife		Agriculture		No	12000	6	3	1	14					Yes	Government	Semi-urban	Very important	Less than 1year interval	No										No
1428	Female	Barishal	Barishal CC	Mother	37	Living with a spouse	Islam	Rural	12	12	Private Job		Busienss Person		Yes		3	2	2	17	14				Yes	Private	Urban	Very important	More than 1-2years interval	Yes	Yes	Yes	No	Yes	No	No	No	Yes	No	Yes	Yes	No	No	Yes	No	No	No	No	Yes
1429	Female	Barishal	Barishal CC	Mother	35	Divorced	Islam	Semi-urban	5	5	Busienss Person		Busienss Person		No	26000	4	3	1	10					Yes	Government	Urban	Very important	2-5 years interval	No										Yes	No	No	Yes	Yes	No	No	No	No	No
1430	Female	Barishal	Barishal CC	Mother	41	Living with a spouse	Islam	Semi-urban	18	18	Governemnt Job		Governemnt Job		No	26000	5	3	1	10					Yes	Government	Urban	Very important	Less than 1year interval	No										No
1431	Female	Barishal	Barishal CC	Mother	37	Living with a spouse	Islam	Semi-urban	12	16	Housewife		Governemnt Job		No	40000	4	2	1	14					Yes	Private	Semi-urban	Very important	Never	Yes	Yes	No	No	Yes	No	No	No	No	No	Yes	Yes	No	No	No	No	No	No	Yes	Yes
1432	Female	Rajshahi	Rajshahi	Mother	33	Living with a spouse	Islam	Urban	17	2002	Housewife		Private Job		No	50000	4	2	1	10					Yes	Private	Urban	Very important	2-5 years interval	No										No
1433	Female	Rajshahi	Rajshahi	Mother	40	Living with a spouse	Islam	Urban	16	2000	Private Job		Governemnt Job		No	80000	5	2	1	14					Yes	Private	Urban	Very important	Never	No										No
1434	Female	Rajshahi	Rajshahi	Mother	38	Living with a spouse	Islam	Urban	15	1998	Housewife		Private Job		No	60000	5	3	2	10	5				Yes	Government	Urban	Very important	Never	No										No
1435	Female	Rajshahi	Rajshahi	Mother	38	Living with a spouse	Islam	Urban	20	2008	Private Job		Governemnt Job		No	70000	5	2	2	13	10				Yes	Private	Urban	Very important	More than 5 years interval	No										No
1436	Female	Rajshahi	Rajshahi	Mother	33	Living with a spouse	Islam	Urban	17	2006	Busienss Person		Busienss Person		No	60000	5	3	1	11					Yes	Private	Urban	Very important	2-5 years interval	No										No
1437	Female	Barishal	Barishal CC	Mother	35	Living with a spouse	Islam	Semi-urban	8	8	Housewife		Busienss Person		No	30000	5	3	2	14	12				Yes	Private	Semi-urban	Very important	Less than 1year interval	No										No
1438	Female	Barishal	Barishal CC	Mother	39	Living with a spouse	Islam	Urban	12	18	Housewife		Governemnt Job		No	40000	4	2	1	12					Yes	Government	Urban	Very important	Less than 1year interval	No										No
1439	Female	Barishal	Barishal CC	Mother	37	Living with a spouse	Islam	Semi-urban	10	15	Housewife		Busienss Person		No	20000	5	2	1	13					Yes	Government	Semi-urban	Very important	Less than 1year interval	Yes	No	No	No	No	No	No	Yes	No	No	Yes	No	No	No	No	No	No	No	Yes	No
1440	Female	Barishal	Barishal CC	Mother	36	Living with a spouse	Islam	Semi-urban	5	5	Housewife		Agriculture		No	10000	5	2	1	10					Yes	Government	Semi-urban	Very important	Less than 1year interval	No										No
1441	Female	Barishal	Barishal CC	Mother	38	Living with a spouse	Islam	Semi-urban	5	5	Housewife		Agriculture		No	15000	5	3	3	19	13	12			No			Very important	2-5 years interval	No										No
1442	Female	Barishal	Barishal CC	Mother	35	Living with a spouse	Islam	Semi-urban	18	10	Housewife		Busienss Person		No	20000	5	2	1	12					Yes	Government	Semi-urban	Very important	Less than 1year interval	Yes	Yes	No	No	No	No	No	No	Yes	No	Yes	No	No	No	Yes	Yes	No	No	Yes	No
1443	Female	Rangpur	Kurigram	Mother	31	Living with a spouse	Islam	Rural	5	10	Housewife		Agriculture		No	15000	5	2	1	11					No			Very important	More than 1-2years interval	No										No
1444	Male	Rangpur	Kurigram	Father	32	Living with a spouse	Islam	Rural	12	10	Busienss Person		Housewife		No	30000	6	3	2	12	2				Yes	Government	Rural	Very important	More than 1-2years interval	No										No
1445	Female	Rangpur	Kurigram	Mother	29	Living with a spouse	Islam	Rural	5	0	Housewife		Agriculture		No	20000	7	3	1	10					Yes	Government	Rural	Very important	More than 1-2years interval	No										No
1446	Female	Rangpur	Kurigram	Mother	32	Living with a spouse	Islam	Rural	12	8	Housewife		Private Job		No	40000	7	3	2	13	9				Yes	Government	Rural	Very important	Less than 1year interval	No										No
1447	Female	Rangpur	Kurigram	Mother	24	Living with a spouse	Islam	Rural	5	10	Housewife		Busienss Person		No	35000	6	2	1	9					Yes	Government	Rural	Very important	More than 1-2years interval	No										No
1448	Female	Rangpur	Kurigram	Mother	37	Living with a spouse	Islam	Rural	0	0	Housewife		Agriculture		No	15000	5	2	1	13					Yes	Government	Rural	Very important	Less than 1year interval	No										No
1449	Female	Rangpur	Kurigram	Mother	33	Living with a spouse	Islam	Rural	12	10	Housewife		Private Job		No	50000	7	3	2	15	11				Yes	Government	Rural	Very important	Less than 1year interval	No										No
1450	Female	Rangpur	Kurigram	Mother	32	Living with a spouse	Islam	Rural	5	0	Housewife		Agriculture		No	15000	7	4	3	16	13	11			Yes	Government	Rural	Very important	More than 1-2years interval	No										No
1451	Male	Rangpur	Kurigram	Father	42	Living with a spouse	Islam	Rural	0	5	Agriculture		Housewife		No	20000	8	4	2	17	10				Yes	Government	Rural	Very important	More than 1-2years interval	No										No
1452	Female	Rangpur	Kurigram	Mother	25	Living with a spouse	Islam	Rural	5	10	Housewife		Busienss Person		No	25000	6	2	1	9					Yes	Government	Rural	Very important	Less than 1year interval	No										No
1453	Female	Rangpur	Kurigram	Mother	29	Living with a spouse	Islam	Rural	8	12	Housewife		Private Job		No	25000	4	2	1	13					Yes	Government	Rural	Very important	More than 1-2years interval	No										No
1454	Female	Rangpur	Kurigram	Mother	31	Living with a spouse	Islam	Rural	10	12	Private Job		Private Job		Yes	30000	5	2	2	14	9				Yes	Government	Semi-urban	Very important	Less than 1year interval	Yes	Yes	Yes	No	No	No	No	No	Yes	No	Yes	Yes	Yes	No	No	No	No	No	No	No
1455	Male	Rangpur	Kurigram	Father	35	Living with a spouse	Islam	Rural	0	0	Agriculture		Housewife		No	20000	7	2	1	13					Yes	Government	Rural	Very important	More than 1-2years interval	No										No
1456	Female	Rangpur	Kurigram	Mother	28	Living with a spouse	Islam	Rural	13	12	Housewife		Private Job		No	30000	6	2	1	11					Yes	Government	Rural	Very important	More than 1-2years interval	No										No
1457	Female	Rangpur	Kurigram	Mother	33	Living with a spouse	Islam	Rural	5	5	Housewife		Agriculture		No	25000	6	4	1	14					Yes	Government	Rural	Very important	More than 1-2years interval	No										No
1458	Female	Rangpur	Kurigram	Mother	29	Living with a spouse	Islam	Rural	5	8	Housewife		Busienss Person		No	30000	5	2	1	13					Yes	Government	Rural	Very important	More than 1-2years interval	No										No
1459	Female	Rangpur	Kurigram	Mother	30	Living with a spouse	Islam	Rural	8	12	Housewife		Private Job		No	30000	6	2	2	11	7				Yes	Government	Rural	Very important	More than 1-2years interval	No										No
1460	Female	Rangpur	Kurigram	Mother	33	Living with a spouse	Islam	Rural	5	5	Housewife		Agriculture		No	20000	6	4	2	12	10				Yes	Government	Rural	Very important	More than 1-2years interval	No										No
1461	Female	Rangpur	Kurigram	Mother	32	Living with a spouse	Islam	Rural	0	5	Housewife		Agriculture		No	20000	6	2	1	14					Yes	Government	Rural	Very important	More than 1-2years interval	No										No
1462	Female	Rangpur	Kurigram	Mother	28	Living with a spouse	Islam	Rural	7	12	Housewife		Governemnt Job		No	25000	4	2	1	10					Yes	Government	Rural	Very important	More than 1-2years interval	No										No
1463	Female	Rangpur	Kurigram	Mother	31	Living with a spouse	Islam	Rural	5	5	Housewife		Agriculture		No	20000	5	3	2	14	12				Yes	Government	Rural	Very important	More than 1-2years interval	No										No
1464	Female	Rangpur	Kurigram	Mother	35	Living with a spouse	Islam	Rural	0	0	Housewife		Agriculture		No	20000	6	3	2	18	12				Yes	Government	Rural	Very important	More than 1-2years interval	No										No
1465	Male	Rangpur	Kurigram	Father	38	Living with a spouse	Islam	Rural	5	0	Busienss Person		Housewife		No	30000	7	3	2	17	11				Yes	Government	Rural	Very important	Never	No										No
1466	Female	Rangpur	Kurigram	Mother	30	Living with a spouse	Islam	Rural	5	8	Housewife		Private Job		No	25000	6	3	1	11					Yes	Government	Rural	Very important	More than 1-2years interval	No										No
1467	Female	Rangpur	Kurigram	Mother	26	Living with a spouse	Islam	Rural	5	5	Housewife		Agriculture		No	20000	5	2	1	9					Yes	Government	Rural	Very important	More than 1-2years interval	No										No
1468	Female	Rangpur	Kurigram	Mother	27	Living with a spouse	Islam	Rural	5	5	Housewife		Busienss Person		No	25000	4	2	1	10					Yes	Government	Rural	Very important	More than 1-2years interval	No										No
1469	Female	Rangpur	Kurigram	Mother	25	Living with a spouse	Islam	Rural	5	8	Housewife		Busienss Person		No	30000	5	2	1	10					Yes	Government	Rural	Very important	Never	No										No
1470	Female	Rangpur	Kurigram	Mother	31	Living with a spouse	Islam	Rural	5	5	Housewife		Agriculture		No	20000	6	3	2	14	11				Yes	Government	Rural	Very important	More than 1-2years interval	No										No
1471	Female	Rangpur	Kurigram	Mother	32	Living with a spouse	Islam	Rural	10	12	Housewife		Private Job		No	30000	6	2	1	14					Yes	Government	Rural	Very important	More than 1-2years interval	No										No
1472	Female	Rangpur	Kurigram	Mother	27	Living with a spouse	Islam	Rural	5	8	Housewife		Busienss Person		No	30000	6	2	1	11					Yes	Government	Rural	Very important	More than 1-2years interval	No										No
1473	Female	Rajshahi	Joypurhat	Mother	35	Living with a spouse	Islam	Semi-urban	10	12	Housewife		Busienss Person		No	25000	4	2	1	10					Yes	Government	Semi-urban	Very important	Less than 1year interval	No										No
1474	Female	Rajshahi	Joypurhat	Mother	46	Living with a spouse	Islam	Rural	8	5	Housewife		Busienss Person		No	8000	5	3	3	26	18	15			Yes	Private	Semi-urban	Very important	Never	No										No
1475	Male	Rajshahi	Joypurhat	Father	50	Living with a spouse	Islam	Semi-urban	16	8	Others	Carpenter	Housewife		No	9000	6	2	2	22	15				No			Neither important 0r unimportant	2-5 years interval	No										No
1476	Male	Rajshahi	Joypurhat	Father	40	Living with a spouse	Islam	Semi-urban	18	16	Private Job		Private Job		No	35000	4	2	1	12					No			Very important	Less than 1year interval	No										No
1477	Male	Rajshahi	Joypurhat	Father	47	Living with a spouse	Islam	Rural	16	10	Busienss Person		Housewife		No	18000	6	3	1	15					Yes	Government	Semi-urban	Very important	More than 1-2years interval	No										No
1478	Female	Rajshahi	Joypurhat	Mother	30	Living with a spouse	Islam	Semi-urban	16	16	Housewife		Private Job		No	35000	4	2	1	9					Yes	Private	Semi-urban	Very important	Less than 1year interval	Yes	Yes	No	No	Yes	No	No	No	No	Yes	Yes	Yes		Yes	No	No	No	No	No	Yes
1479	Female	Rajshahi	Joypurhat	Mother	32	Living with a spouse	Islam	Semi-urban	16	18	Private Job		Private Job		No	60000	5	2	1	10					Yes	Private	Semi-urban	Very important	Less than 1year interval	Yes	Yes	No	No	No	No	No	No	No	Yes	Yes	Yes	No	No	No	No	No	No	No	Yes
1480	Female	Rajshahi	Joypurhat	Mother	30	Living with a spouse	Islam	Semi-urban	12	12	Housewife		Busienss Person		No	50000	3	1	1	12					Yes	Private	Semi-urban	Very important	Less than 1year interval	No										No
1481	Male	Rajshahi	Joypurhat	Father	45	Living with a spouse	Islam	Semi-urban	18	17	Governemnt Job		Student		No	45000	3	1	1	9					Yes	Private	Semi-urban	Very important	Less than 1year interval	No										No
1482	Female	Barishal	Barishal CC	Mother	35	Living with a spouse	Islam	Rural	5	8	Housewife		Private Job		No	10000	6	2	2	13	7				Yes	Private	Semi-urban	Very important	Less than 1year interval	No										No
1483	Female	Barishal	Barishal CC	Mother	32	Living with a spouse	Islam	Semi-urban	10	15	Housewife		Governemnt Job		No	30000	4	2	1	12					Yes	Government	Semi-urban	Very important	Less than 1year interval	Yes	Yes	No	No	No	Yes	No	Yes	Yes	Yes	Yes	Yes	No	No	No	Yes	No	Yes	Yes	Yes
1484	Female	Barishal	Barishal CC	Mother	36	Divorced	Islam	Semi-urban	12	16	Governemnt Job		Governemnt Job		No	18000	4	2	2	11	5				Yes	Government	Semi-urban	Very important	Less than 1year interval	No										No
1485	Female	Barishal	Barishal CC	Mother	35	Living with a spouse	Islam	Semi-urban	10	12	Housewife		Busienss Person		Yes	10000	5	3	2	14	12				Yes	Private	Semi-urban	Very important	More than 1-2years interval	Yes	Yes	No	No	Yes	No	No	No	Yes	Yes	Yes	Yes	No	No	Yes	No	No	No	Yes	Yes
1486	Female	Barishal	Barishal CC	Mother	30	Living with a spouse	Islam	Semi-urban	10	5	Housewife		Busienss Person		No	10000	4	2	1	11					Yes	Private	Semi-urban	Rather important	Never	Yes	Yes	No	No	No	Yes	No	No	Yes	Yes	Yes	Yes	No	No	No	No	No	No	No	No
1487	Female	Barishal	Barishal CC	Mother	38	Living with a spouse	Islam	Rural	12	16	Housewife		Private Job		No	70000	5	3	1	15					Yes	Government	Semi-urban	Very important	Less than 1year interval	Yes	Yes	Yes	Yes	No	Yes	Yes	Yes	Yes	Yes	Yes	Yes	No	Yes	Yes	Yes	Yes	Yes	Yes	Yes
1488	Female	Barishal	Barishal CC	Mother	38	Living with a spouse	Islam	Semi-urban	10	12	Housewife		Private Job		No	14000	7	3	1	12					Yes	Government	Semi-urban	Very important	Less than 1year interval	No										No
1489	Female	Barishal	Barishal CC	Mother	32	Living with a spouse	Hindu	Rural	12	12	Governemnt Job		Busienss Person		Yes	20000	5	3	2	15	12				Yes	Private	Semi-urban	Very important	Less than 1year interval	Yes	Yes	Yes	Yes	No	Yes	Yes	Yes	Yes	Yes	Yes	Yes	No	Yes	Yes	Yes	Yes	Yes	Yes	Yes
1490	Female	Barishal	Barishal CC	Mother	36	Living without a spouse	Islam	Rural	5	12	Housewife		Busienss Person		No	30000	5	3	3	20	15	10			Yes	Government	Rural	Very important	Never	No										No
1491	Female	Barishal	Barishal CC	Mother	35	Living with a spouse	Islam	Rural	8	12	Housewife		Busienss Person		No	20000	4	2	2	19	14				Yes	Private	Semi-urban	Very important	More than 1-2years interval	Yes	Yes	No	No	Yes	No	No	No	Yes	No	Yes	Yes	No	No	Yes	No	No	No	No	No
1492	Female	Rangpur	Kurigram	Mother	29	Living with a spouse	Islam	Rural	5	5	Housewife		Agriculture		No	20000	5	2	1	12					Yes	Government	Rural	Very important	More than 1-2years interval	No										No
1493	Female	Rangpur	Kurigram	Mother	31	Living with a spouse	Islam	Rural	0	0	Housewife		Agriculture		No	20000	6	2	1	14					Yes	Government	Rural	Very important	More than 1-2years interval	No										No
1494	Female	Rangpur	Kurigram	Mother	27	Living with a spouse	Islam	Rural	8	12	Housewife		Private Job		No	40000	6	2	1	11					Yes	Government	Rural	Very important	Less than 1year interval	No										No
1495	Female	Rangpur	Kurigram	Mother	32	Living with a spouse	Islam	Rural	5	5	Housewife		Busienss Person		No	25000	6	3	2	15	12				Yes	Government	Rural	Very important	More than 1-2years interval	No										No
1496	Female	Rangpur	Kurigram	Mother	36	Living with a spouse	Islam	Rural	5	5	Housewife		Agriculture		No	30000	6	4	2	19	13				Yes	Government	Rural	Very important	More than 1-2years interval	No										No
1497	Female	Rangpur	Kurigram	Mother	28	Living with a spouse	Islam	Rural	7	12	Housewife		Private Job		No	35000	6	2	1	13					Yes	Government	Rural	Very important	Less than 1year interval	No										No
1498	Female	Rangpur	Kurigram	Mother	27	Living with a spouse	Islam	Rural	5	5	Housewife		Busienss Person		No	25000	4	2	1	11					Yes	Government	Rural	Very important	Less than 1year interval	No										No
1499	Female	Rangpur	Kurigram	Mother	29	Living with a spouse	Islam	Rural	5	5	Housewife		Agriculture		No	25000	6	3	2	14	11				Yes	Government	Rural	Very important	More than 1-2years interval	No										No
1500	Male	Rangpur	Kurigram	Father	30	Living with a spouse	Islam	Rural	10	12	Private Job		Private Job		Yes	35000	5	2	1	13					Yes	Government	Rural	Very important	Less than 1year interval	Yes	Yes	Yes	No	No	No	No	No	No	No	Yes	Yes	No	No	No	No	No	No	No	No
1501	Female	Rangpur	Kurigram	Mother	32	Living with a spouse	Islam	Rural	5	10	Housewife		Private Job		No	30000	6	3	2	16	12				Yes	Government	Rural	Very important	More than 1-2years interval	No										No
1502	Female	Barishal	Barishal CC	Mother	39	Living with a spouse	Islam	Semi-urban	10	12	Housewife		Busienss Person		No	15000	5	2	2	13	10				Yes	Government	Semi-urban	Very important	Less than 1year interval	No										No
1503	Male	Barishal	Barishal CC	Father	38	Living with a spouse	Islam	Semi-urban	12	5	Busienss Person		Housewife		No	20000	5	3	1	13					Yes	Private	Semi-urban	Very important	Less than 1year interval	No										No
1504	Female	Barishal	Barishal CC	Mother	36	Prefer not to say	Islam	Semi-urban	10	10	Busienss Person		Busienss Person		No	10000	8	2	1	10					Yes	Private	Semi-urban	Very important	Less than 1year interval	Yes	Yes	No	No	No	No	No	No	No	No	No
1505	Female	Barishal	Barishal	Mother	39	Living with a spouse	Hindu	Semi-urban	12	12	Busienss Person		Busienss Person		No	25000	5	3	2	13	11				Yes	Private	Rural	Very important	Less than 1year interval	No										No
1506	Female	Rangpur	Kurigram	Mother	31	Living with a spouse	Islam	Rural	5	5	Housewife		Agriculture		No	25000	7	3	2	14	12				Yes	Government	Rural	Very important	More than 1-2years interval	No										No
1507	Female	Rangpur	Kurigram	Mother	42	Widowed	Islam	Semi-urban	0	5	Housewife		Governemnt Job		No	25000	3	2	1	14					Yes	Government	Rural	Very important	More than 1-2years interval	No										No
1508	Female	Rangpur	Kurigram	Mother	31	Living with a spouse	Islam	Rural	5	5	Housewife		Busienss Person		No	30000	5	3	2	14	10				Yes	Government	Rural	Very important	More than 1-2years interval	No										No
1509	Female	Rangpur	Kurigram	Mother	37	Living with a spouse	Islam	Rural	5	5	Housewife		Busienss Person		No	35000	7	4	3	20	16	13			Yes	Government	Rural	Very important	More than 1-2years interval	No										No
1510	Female	Rangpur	Kurigram	Mother	43	Living with a spouse	Islam	Rural	0	0	Housewife		Agriculture		No	20000	5	3	2	19	12				Yes	Government	Rural	Very important	More than 1-2years interval	No										No
1511	Female	Barishal	Barishal CC	Mother	36	Living with a spouse	Islam	Semi-urban	10	12	Housewife		Private Job		No	10000	4	2	1	12					Yes	Government	Semi-urban	Very important	Less than 1year interval	No										No
1512	Male	Barishal	Barishal CC	Father	40	Living with a spouse	Islam	Semi-urban	10	12	Private Job		Housewife		No	30000	6	4	4	13	9	7	1		Yes	Private	Rural	Very important	Less than 1year interval	Yes	Yes	Yes	No	No	No	No	No	No	No	Yes	Yes	Yes	No	No	No	No	No	No	No
1513	Male	Barishal	Barishal CC	Father	38	Living with a spouse	Islam	Rural	10	12	Agriculture		Housewife		Yes	30000	4	2	1	13					Yes	Government	Rural	Very important	More than 1-2years interval	Yes	Yes	Yes	No	No	No	No	No	No	No	No
1514	Female	Barishal	Barishal CC	Mother	39	Living with a spouse	Islam	Semi-urban	10	12	Housewife		Busienss Person		No	30000	5	3	2	14	10				Yes	Private	Semi-urban	Very important	Less than 1year interval	No										No
1515	Male	Barishal	Barishal CC	Father	38	Living with a spouse	Islam	Semi-urban	12	10	Private Job		Housewife		No	30000	6	2	1	13					Yes	Private	Rural	Very important	Less than 1year interval	Yes	No	Yes	No	No	No	No	No	No	No	Yes	No	Yes	No	No	No	No	No	No	No
1516	Female	Barishal	Barishal CC	Mother	37	Living with a spouse	Islam	Urban	12	16	Housewife		Governemnt Job		No	25000	4	2	1	14					Yes	Private	Urban	Very important	Less than 1year interval	Yes	Yes	No	No	No	No	No	No	No	No	No
1517	Female	Barishal	Barishal	Mother	38	Widowed	Islam	Semi-urban	10	12	Housewife		Governemnt Job		No	20000	3	2	1	13					Yes	Private	Semi-urban	Very important	Less than 1year interval	No										No
1518	Female	Barishal	Barishal	Mother	36	Living with a spouse	Islam	Semi-urban	12	10	Housewife		Busienss Person		No	20000	4	2	1	10					Yes	Private	Semi-urban	Very important	Never	No										No
1519	Female	Barishal	Barishal	Mother	35	Living with a spouse	Islam	Semi-urban	10	12	Busienss Person		Busienss Person		No	10000	6	3	2	12	5				Yes	Government	Semi-urban	Very important	More than 1-2years interval	No										No
1520	Female	Barishal	Barishal	Mother	36	Living with a spouse	Islam	Semi-urban	12	12	Private Job		Busienss Person		No	18000	6	2	2	15	9				Yes	Madrasha	Semi-urban	Very important	Less than 1year interval	No										No
1521	Female	Rangpur	Kurigram	Mother	37	Living with a spouse	Hindu	Rural	12	14	Housewife		Governemnt Job		No	35000	4	2	1	13					Yes	Government	Rural	Very important	Less than 1year interval	No										No
1522	Female	Rangpur	Kurigram	Mother	27	Living with a spouse	Islam	Rural	10	12	Housewife		Private Job		No	30000	5	2	1	11					Yes	Government	Rural	Very important	More than 1-2years interval	No										No
1523	Female	Rangpur	Kurigram	Mother	41	Living with a spouse	Islam	Rural	0	5	Housewife		Busienss Person		No	30000	6	4	3	25	18	14			Yes	Government	Rural	Very important	More than 1-2years interval	No										No
1524	Female	Rangpur	Kurigram	Mother	33	Living with a spouse	Hindu	Rural	10	12	Housewife		Governemnt Job		No	25000	6	2	1	12					Yes	Government	Semi-urban	Very important	Less than 1year interval	No										No
1525	Male	Rangpur	Kurigram	Father	28	Living with a spouse	Hindu	Rural	12	14	Private Job		Governemnt Job		Yes	30000	4	2	2	12	8				Yes	Government	Rural	Very important	Less than 1year interval	Yes	Yes	Yes	No	No		No	No	No	No	Yes	Yes	Yes	No	No	No	No	No	No	No
1526	Female	Rangpur	Kurigram	Mother	36	Living with a spouse	Islam	Rural	5	10	Housewife		Private Job		No	30000	6	3	1	14					Yes	Government	Rural	Very important	More than 1-2years interval	No										No
1527	Female	Rangpur	Kurigram	Mother	31	Living with a spouse	Islam	Rural	5	5	Housewife		Agriculture		No	25000	7	3	2	15	12				Yes	Government	Rural	Very important	More than 1-2years interval	No										No
1528	Female	Rangpur	Kurigram	Mother	34	Living without a spouse	Islam	Rural	5	8	Housewife		Private Job		No	45000	5	3	2	18	14				Yes	Government	Rural	Very important	More than 1-2years interval	No										No
1529	Female	Rangpur	Kurigram	Mother	32	Living with a spouse	Islam	Rural	5	5	Housewife		Agriculture		No	25000	5	3	2	16	13				Yes	Government	Rural	Very important	More than 1-2years interval	No										No
1530	Female	Rangpur	Kurigram	Mother	31	Living with a spouse	Hindu	Rural	10	12	Housewife		Private Job		No	30000	6	2	1	13					Yes	Government	Rural	Very important	Less than 1year interval	No										No
1531	Female	Rangpur	Kurigram	Mother	33	Living with a spouse	Hindu	Rural	8	14	Housewife		Governemnt Job		No	30000	5	2	1	14					Yes	Government	Rural	Very important	More than 1-2years interval	No										No
1532	Female	Rangpur	Kurigram	Mother	32	Living with a spouse	Islam	Rural	5	12	Housewife		Private Job		No	30000	6	2	1	11					Yes	Government	Rural	Very important	More than 1-2years interval	No										No
1533	Female	Rangpur	Kurigram	Mother	32	Living with a spouse	Islam	Rural	5	5	Housewife		Agriculture		No	30000	6	3	2	16	12				Yes	Government	Rural	Very important	More than 1-2years interval	No										No
1534	Female	Rangpur	Kurigram	Mother	28	Living with a spouse	Islam	Rural	10	12	Housewife		Private Job		No	30000	4	2	1	12					Yes	Government	Rural	Very important	Less than 1year interval	No										No
1535	Female	Rangpur	Kurigram	Mother	27	Living with a spouse	Islam	Semi-urban	12	14	Private Job		Private Job		No	35000	4	2	2	10	8				Yes	Government	Semi-urban	Very important	More than 1-2years interval	No										No
1536	Female	Barishal	Barishal	Mother	44	Living with a spouse	Islam	Semi-urban	18	18	Private Job		Private Job		No	30000	4	2	1	14					Yes	Private	Semi-urban	Very important	More than 1-2years interval	Yes	Yes	No	No	No	No	No	No	No	No	No
1537	Male	Barishal	Barishal	Father	56	Prefer not to say	Islam	Semi-urban	12	10	Busienss Person		Student		No	10000	4	3	1	13					Yes	Private	Semi-urban	Very important	2-5 years interval	No										No
1538	Female	Barishal	Barishal	Mother	40	Living with a spouse	Islam	Urban	16	16	Private Job		Private Job		No	40000	5	3	1	15					Yes	Private	Semi-urban	Very important	Never	No										No
1539	Female	Barishal	Barishal	Mother	37	Living with a spouse	Islam	Semi-urban	8	5	Housewife		Busienss Person		No	10000	7	4	2	13	10				Yes	Government	Semi-urban	Very important	Less than 1year interval	No										No
1540	Female	Barishal	Barishal	Mother	35	Living with a spouse	Islam	Rural	12	12	Housewife		8	Driver	No	15000	4	2	1	13					Yes	Private	Rural	Very important	Less than 1year interval	Yes	Yes	No	No	No	No	No	No	No	No	Yes	Yes	No	No	No	No	No	No	No	No
1541	Male	Barishal	Barishal	Father	40	Living with a spouse	Islam	Rural	16	12	Others	Freelancer	Housewife		No	50000	5	3	1	12					Yes	Private	Rural	Very important	Never	No										No
1542	Female	Barishal	Barguna	Mother	36	Living with a spouse	Islam	Rural	12	16	Housewife		Busienss Person		No	20000	5	3	3	12	10	4			Yes	Private	Rural	Very important	Never	No										No
1543	Female	Barishal	Barguna	Mother	40	Living with a spouse	Islam	Urban	8	12	Housewife		Busienss Person		No	20000	6	4	2	15	11				Yes	Private	Urban	Very important	Less than 1year interval	Yes	No	No	No	No	Yes	No	No	No	No	Yes	No	No	No	No	No	Yes	No	No	No
1544	Female	Barishal	Barguna	Mother	48	Living with a spouse	Islam	Semi-urban	0	5	Housewife		Busienss Person		No	10000	7	5	3	20	18	12			Yes	Private	Urban	Very important	Less than 1year interval	No										No
1545	Female	Barishal	Barguna	Mother	36	Living with a spouse	Islam	Semi-urban	6	10	Housewife		8	Electrician	No	15000	4	2	1	13					Yes	Government	Semi-urban	Very important	Never	No										No
1546	Female	Barishal	Barguna	Mother	35	Living with a spouse	Islam	Semi-urban	10	12	Housewife		Agriculture		No	11000	7	4	2	13	9				Yes	Madrasha	Semi-urban	Very important	More than 1-2years interval	No										No
1547	Female	Barishal	Barguna	Mother	37	Living with a spouse	Islam	Rural	10	5	Housewife		Busienss Person		No	30000	5	3	3	15	12	10			Yes	Private	Semi-urban	Very important	More than 1-2years interval	Yes	Yes	No	Yes	Yes	Yes	No	No	Yes	Yes	Yes	Yes	No	No	Yes	No	No	No	Yes	Yes
1548	Female	Barishal	Barguna	Mother	37	Living with a spouse	Islam	Semi-urban	10	5	Housewife		Agriculture		No	15000	5	3	3	11	7	2			Yes	Private	Semi-urban	Very important	Less than 1year interval	Yes	No	No	No	No	Yes	No	No	No	No	Yes	No	No	No	No	Yes	No	No	No	No
1549	Female	Khulna	Bagerhat	Mother	52	Living with a spouse	Islam	Urban	4	8	Housewife		Busienss Person		No	20000	6	4	2	30	16				No			Very important	Never	No										No
1550	Male	Khulna	Bagerhat	Father	51	Living with a spouse	Islam	Urban	6	0	Busienss Person		Housewife		No	20000	6	4	3	18	13	9			Yes	Government	Urban	Very important	Never	No										No
1551	Female	Khulna	Bagerhat	Mother	45	Living with a spouse	Hindu	Urban	5	8	Housewife		Governemnt Job		No	20000	4	2	1	15					Yes	Government	Urban	Very important	Never	No										No
1552	Female	Khulna	Bagerhat	Mother	40	Living with a spouse	Islam	Urban	12	8	Others	tailor	Busienss Person		No	32000	7	2	1	15					Yes	Private	Urban	Rather important	Never	No										Yes	Yes	No	No	Yes	No	Yes	No	No	No
1553	Female	Khulna	Bagerhat	Mother	38	Living with a spouse	Hindu	Urban	10	14	Housewife		Private Job		No	35000	6	3	1	12					Yes	Government	Urban	Rather important	2-5 years interval	Yes	Yes	No	No	Yes	Yes	No	No	No	Yes	Yes	Yes	No	No	No	Yes	Yes	No	No	No
1554	Female	Khulna	Bagerhat	Mother	32	Living with a spouse	Hindu	Urban	8	12	Housewife		8	Driver	No	15000	5	2	2	10	6				Yes	Government	Urban	Very important	Never	No										No
1555	Female	Khulna	Bagerhat	Mother	35	Living with a spouse	Hindu	Urban	14	16	Busienss Person		Governemnt Job		No	45000	5	3	2	12	9				Yes	Private	Urban	Very important	More than 1-2years interval	Yes	Yes	Yes	No	Yes	No		Yes	Yes	Yes	Yes	Yes	Yes	No	Yes	No	No	Yes	Yes	No
1556	Female	Khulna	Bagerhat	Mother	32	Living with a spouse	Islam	Urban	14	16	Private Job		Busienss Person		No	40000	5	3	1	11					Yes	Private	Urban	Very important	2-5 years interval	Yes	Yes	No	No	Yes	No	No	Yes	No	Yes	Yes	No	Yes	No	Yes	No	No	Yes	Yes	No
1557	Female	Khulna	Bagerhat	Mother	48	Widowed	Islam	Urban	5	5	Others		8		No	15000	3	2	2	28	14				Yes	Government	Urban	Rather important	Never	No										No
1558	Female	Khulna	Bagerhat	Mother	42	Separated	Islam	Semi-urban	4	5	Others		Busienss Person		No	22000	5	4	2	18	12				Yes	Private	Semi-urban	Very important	Never	No										No
1559	Male	Dhaka	Dhaka South CC	Father	43	Living with a spouse	Islam	Urban	12	8	Busienss Person		Housewife		No	30000	4	2	1	11					Yes	Government	Urban	Rather important	2-5 years interval	No										No
1560	Male	Dhaka	Dhaka South CC	Father	49	Living with a spouse	Islam	Urban	14	10	Private Job		Housewife		Yes	40000	6	3	1	12					Yes	Government	Urban	Very important	Less than 1year interval	Yes	Yes	Yes							Yes	Yes	Yes	Yes							Yes
1561	Male	Dhaka	Dhaka South CC	Father	50	Living with a spouse	Hindu	Urban	16	12	Private Job		Private Job		Yes	50000	5	2	1	12					Yes	Government	Urban	Very important	Less than 1year interval	Yes	Yes	Yes								Yes	Yes	Yes
1562	Male	Dhaka	Dhaka South CC	Father	48	Living with a spouse	Islam	Urban	15	12	Private Job		Private Job		Yes	50000	6	2	1	12					Yes	Government	Urban	Very important	Less than 1year interval	Yes	Yes					Yes				Yes	Yes
1563	Male	Dhaka	Dhaka South CC	Father	53	Living with a spouse	Islam	Urban	16	12	Busienss Person		Housewife		Yes	50000	7	3	2	18	12				Yes	Government	Urban	Very important	Less than 1year interval	Yes	Yes									Yes	Yes
1564	Male	Dhaka	Dhaka South CC	Father	48	Living with a spouse	Hindu	Urban	15	10	Busienss Person		Housewife		Yes	50000	5	3	2	13	6				Yes	Government	Urban	Very important	Less than 1year interval	Yes	Yes									Yes	Yes
1565	Male	Dhaka	Dhaka South CC	Father	45	Living with a spouse	Islam	Urban	15	12	Busienss Person		Housewife		Yes	40000	6	3	2	18	11				Yes	Government	Urban	Rather important	Less than 1year interval	Yes	Yes					Yes				Yes	Yes					Yes
1566	Male	Dhaka	Dhaka South CC	Father	49	Living with a spouse	Islam	Urban	15	14	Busienss Person		Housewife		Yes	50000	5	2	1	12					Yes	Government	Urban	Rather important	Less than 1year interval	Yes	Yes					Yes				Yes	Yes					Yes
1567	Male	Dhaka	Dhaka South CC	Father	52	Living with a spouse	Hindu	Urban	16	12	Private Job		Housewife		Yes	40000	6	3	1	13					Yes	Government	Urban	Rather important	Less than 1year interval	Yes	Yes	No								Yes	Yes	No
1568	Male	Dhaka	Dhaka South CC	Father	53	Living with a spouse	Islam	Urban	14	10	Busienss Person		Housewife		Yes	40000	6	3	2	19	14				Yes	Government	Urban	Very important	Less than 1year interval	Yes	Yes					Yes				Yes	Yes					Yes
1569	Male	Dhaka	Dhaka South CC	Father	46	Living with a spouse	Islam	Semi-urban	15	8	Private Job		Housewife		Yes	30000	5	2	1	14					Yes	Government	Urban	Very important	Less than 1year interval	Yes	Yes									Yes	Yes
1570	Male	Dhaka	Dhaka South CC	Father	55	Living with a spouse	Islam	Urban	16	12	Private Job		Housewife		Yes	40000	6	2	2	18	13				Yes	Government	Urban	Rather important	Less than 1year interval	Yes	Yes									Yes	Yes
1571	Male	Dhaka	Dhaka South CC	Father	55	Living with a spouse	Islam	Urban	14	10	Private Job		Housewife		Yes	50000	6	2	2	13	7				Yes	Government	Urban	Rather important	Less than 1year interval	Yes	Yes	Yes								Yes	Yes	Yes
1572	Male	Dhaka	Dhaka South CC	Father	53	Living with a spouse	Islam	Urban	14	10	Governemnt Job		Housewife		No	60000	6	3	3	24	18	14			Yes	Government	Urban	Very important	Less than 1year interval	Yes	Yes								Yes	Yes	Yes								Yes
1573	Male	Dhaka	Dhaka South CC	Father	58	Living with a spouse	Islam	Urban	15	12	Private Job		Private Job		No	70000	6	2	1	13					Yes	Government	Urban	Very important	More than 1-2years interval	Yes	Yes									Yes	Yes
1574	Male	Dhaka	Dhaka South CC	Father	49	Living with a spouse	Islam	Urban	14	10	Private Job		Housewife		No	40000	5	2	1	12					Yes	Government	Urban	Rather important	Less than 1year interval	Yes	Yes									Yes	Yes
1575	Male	Dhaka	Dhaka South CC	Father	47	Living with a spouse	Islam	Urban	14	10	Governemnt Job		Housewife		No	30000	5	3	1	14					Yes	Government	Urban	Rather important	More than 1-2years interval	Yes	Yes									Yes	Yes
1576	Male	Dhaka	Dhaka South CC	Father	56	Living with a spouse	Islam	Urban	15	10	Private Job		Housewife		No	40000	5	2	1	13					Yes	Government	Urban	Rather important	More than 1-2years interval	Yes	Yes									Yes	Yes
1577	Male	Dhaka	Dhaka South CC	Father	58	Living with a spouse	Islam	Urban	15	12	Private Job		Private Job		No	40000	4	2	1	13					Yes	Government	Urban	Rather important	More than 1-2years interval	Yes									Yes	Yes									Yes
1578	Male	Dhaka	Dhaka South CC	Father	46	Living with a spouse	Islam	Urban	14	12	Private Job		Private Job		No	50000	5	2	2	19	14				Yes	Government	Urban	Rather important	More than 1-2years interval	Yes									Yes	Yes									Yes
1579	Male	Dhaka	Dhaka South CC	Father	49	Living with a spouse	Islam	Urban	14	10	Busienss Person		Housewife		No	70000	6	2	2	18	12				Yes	Government	Urban	Rather important	More than 1-2years interval	Yes	Yes									Yes	Yes
1580	Male	Dhaka	Dhaka South CC	Father	50	Living with a spouse	Islam	Urban	14	10	Private Job		Housewife		No	50000	5	2	2	20	14				Yes	Government	Urban	Rather important	Less than 1year interval	Yes	Yes									Yes	Yes
1581	Male	Dhaka	Dhaka South CC	Father	53	Living with a spouse	Hindu	Urban	14	8	Private Job		Housewife		No	50000	6	2	1	13					Yes	Government	Urban	Very important	More than 1-2years interval	Yes	Yes									Yes	Yes
1582	Male	Dhaka	Dhaka South CC	Father	52	Living with a spouse	Islam	Urban	14	10	Private Job		Housewife		No	50000	5	3	2	22	14				Yes	Government	Urban	Rather important	More than 1-2years interval	Yes	Yes									Yes	Yes
1583	Male	Dhaka	Dhaka South CC	Father	53	Living with a spouse	Hindu	Urban	12	8	Busienss Person		Housewife		No	70000	6	2	1	13					Yes	Government	Urban	Rather important	Less than 1year interval	Yes	Yes					Yes				Yes	Yes					Yes
1584	Male	Dhaka	Dhaka South CC	Father	49	Living with a spouse	Islam	Urban	12	10	Busienss Person		Housewife		No	50000	6	3	1	13					Yes	Government	Urban	Rather important	More than 1-2years interval	No										No
1585	Male	Dhaka	Dhaka 0rth CC	Father	48	Living with a spouse	Hindu	Urban	12	10	Busienss Person		Housewife		No	60000	7	2	1	12					Yes	Government	Urban	Rather important	More than 1-2years interval	No										No
1586	Male	Dhaka	Dhaka 0rth CC	Father	56	Living with a spouse	Islam	Urban	12	8	Busienss Person		Housewife		No	80000	6	3	2	24	14				Yes	Government	Urban	Very important	More than 1-2years interval	No										No
1587	Male	Dhaka	Dhaka South CC	Father	41	Living with a spouse	Islam	Urban	12	10	Busienss Person		Housewife		No	40000	6	2	1	13					Yes	Government	Urban	Rather important	More than 1-2years interval	No										No
1588	Male	Dhaka	Dhaka 0rth CC	Father	45	Living with a spouse	Islam	Urban	13	10	Busienss Person		Housewife		No	40000	5	3	1	12					Yes	Government	Urban	Rather important	2-5 years interval	No										No
1589	Male	Dhaka	Dhaka 0rth CC	Father	47	Living with a spouse	Islam	Urban	12	7	Busienss Person		Housewife		No	30000	5	3	2	19	14				Yes	Government	Urban	Rather important	More than 1-2years interval	No										No
1590	Male	Dhaka	Dhaka 0rth CC	Father	49	Living with a spouse	Hindu	Urban	12	8	Busienss Person		Housewife		No	50000	5	3	1	13					Yes	Government	Urban	Very important	More than 1-2years interval	No										No
1591	Male	Dhaka	Dhaka 0rth CC	Father	52	Living with a spouse	Hindu	Urban	12	10	Busienss Person		Housewife		No	50000	6	2	1	13					Yes	Government	Urban	Rather important	More than 1-2years interval	No										No
1592	Male	Dhaka	Dhaka South CC	Father	46	Living with a spouse	Islam	Urban	12	8	Busienss Person		Housewife		No	40000	5	2	1	12					Yes	Government	Urban	Very important	More than 1-2years interval	No										No
1593	Male	Dhaka	Dhaka 0rth CC	Father	50	Living with a spouse	Islam	Urban	10	6	Busienss Person		Housewife		No	50000	5	2	1	11					Yes	Government	Urban	Very important	2-5 years interval	No										No
1594	Male	Dhaka	Dhaka South CC	Father	50	Living with a spouse	Islam	Urban	12	8	Busienss Person		Housewife		No	50000	6	2	2	17	14				Yes	Government	Urban	Rather important	2-5 years interval	No										No
1595	Male	Dhaka	Dhaka South CC	Father	52	Living with a spouse	Hindu	Urban	12	8	Busienss Person		Housewife		No	60000	6	2	2	16	11				Yes	Government	Urban	Very important	More than 1-2years interval	No										No
1596	Male	Dhaka	Dhaka South CC	Father	51	Living with a spouse	Islam	Urban	12	8	Busienss Person		Housewife		No	60000	6	2	1	12					Yes	Government	Urban	Rather important	2-5 years interval	No										No
1597	Male	Dhaka	Dhaka South CC	Father	41	Living with a spouse	Hindu	Urban	14	10	Busienss Person		Housewife		No	50000	5	1	1	11					Yes	Government	Urban	Rather important	More than 1-2years interval	No										No
1598	Male	Dhaka	Dhaka South CC	Father	46	Living with a spouse	Islam	Urban	12	8	Busienss Person		Housewife		No	40000	6	2	1	12					Yes	Government	Urban	Rather important	More than 1-2years interval	No										No
1599	Male	Dhaka	Dhaka South CC	Father	49	Living with a spouse	Islam	Urban	10	10	Busienss Person		Housewife		No	70000	8	3	1	13					Yes	Government	Urban	Rather important	More than 1-2years interval	No										No
1600	Male	Dhaka	Dhaka 0rth CC	Father	53	Living with a spouse	Islam	Urban	10	8	Busienss Person		Housewife		No	70000	7	4	2	18	13				Yes	Government	Urban	Very important	More than 1-2years interval	No										No
1601	Male	Dhaka	Dhaka 0rth CC	Father	48	Living with a spouse	Islam	Urban	12	8	Busienss Person		Housewife		No	70000	6	2	1	12					Yes	Government	Urban	Rather important	2-5 years interval	No										No
1602	Male	Dhaka	Dhaka South CC	Father	51	Living with a spouse	Hindu	Urban	10	6	Busienss Person		Housewife		No	60000	6	2	1	13					Yes	Government	Urban	Rather important	More than 1-2years interval	No										No
1603	Male	Dhaka	Dhaka South CC	Father	51	Living with a spouse	Islam	Urban	10	6	Busienss Person		Housewife		No	80000	6	3	1	12					Yes	Government	Urban	Rather important	Less than 1year interval	No										No
1604	Male	Dhaka	Dhaka South CC	Father	46	Living with a spouse	Hindu	Urban	12	8	Busienss Person		Housewife		No	60000	6	2	1	13					Yes	Government	Urban	Very important	Less than 1year interval	No										No
1605	Male	Dhaka	Dhaka South CC	Father	47	Living with a spouse	Hindu	Urban	12	10	Busienss Person		Housewife		No	50000	6	2	1	13					Yes	Government	Urban	Very important	More than 1-2years interval	No										No
1606	Male	Dhaka	Dhaka South CC	Father	49	Living with a spouse	Hindu	Urban	12	8	Busienss Person		Housewife		No	50000	5	2	1	11					Yes	Government	Urban	Very important	More than 1-2years interval	No										No
1607	Male	Dhaka	Dhaka South CC	Father	48	Living with a spouse	Hindu	Urban	12	8	Private Job		Housewife		No	40000	5	2	2	16	11				Yes	Government	Urban	Rather important	More than 1-2years interval	No										No
1608	Male	Dhaka	Dhaka South CC	Father	49	Living with a spouse	Islam	Urban	12	8	Private Job		Housewife		No	40000	5	2	1	12					Yes	Government	Urban	Very important	More than 1-2years interval	No										No
1609	Male	Dhaka	Dhaka South CC	Father	48	Living with a spouse	Islam	Urban	12	8	Busienss Person		Housewife		No	50000	7	3	1	12					Yes	Government	Urban	Very important	More than 1-2years interval	No										No
1610	Male	Dhaka	Dhaka 0rth CC	Father	46	Living with a spouse	Islam	Urban	12	10	Busienss Person		Housewife		No	50000	4	1	1	13					Yes	Government	Urban	Very important	More than 1-2years interval	No										No
1611	Male	Dhaka	Dhaka South CC	Father	47	Living with a spouse	Islam	Urban	12	8	Busienss Person		Housewife		No	50000	5	2	1	11					Yes	Government	Urban	Very important	More than 1-2years interval	No										No
1612	Male	Dhaka	Dhaka 0rth CC	Father	45	Living with a spouse	Islam	Urban	12	10	Private Job		Housewife		No	40000	5	2	1	13					Yes	Government	Urban	Rather important	More than 1-2years interval	No										No
1613	Male	Dhaka	Dhaka 0rth CC	Father	48	Living with a spouse	Islam	Urban	12	10	Busienss Person		Housewife		No	50000	6	2	2	16	12				Yes	Government	Urban	Very important	More than 1-2years interval	No										No
1614	Male	Dhaka	Dhaka 0rth CC	Father	50	Living with a spouse	Islam	Urban	12	8	Busienss Person		Housewife		No	50000	4	1	1	11					Yes	Government	Urban	Very important	2-5 years interval	No										No
1615	Male	Dhaka	Dhaka 0rth CC	Father	49	Living with a spouse	Islam	Urban	12	10	Busienss Person		Housewife		No	50000	7	3	1	13					Yes	Government	Urban	Very important	More than 1-2years interval	No										No
1616	Male	Dhaka	Dhaka South CC	Father	51	Living with a spouse	Islam	Urban	12	8	Busienss Person		Housewife		No	40000	5	2	1	12					Yes	Government	Urban	Rather important	More than 1-2years interval	No										No
1617	Male	Dhaka	Dhaka South CC	Father	50	Living with a spouse	Hindu	Urban	12	10	Busienss Person		Housewife		No	50000	6	2	1	11					Yes	Government	Urban	Rather important	More than 1-2years interval	No										No
1618	Male	Dhaka	Dhaka 0rth CC	Father	43	Living with a spouse	Hindu	Urban	13	10	Busienss Person		Housewife		No	50000	6	1	1	13					Yes	Government	Urban	Very important	More than 1-2years interval	No										No
1619	Female	Dhaka	Dhaka South CC	Mother	39	Living with a spouse	Islam	Urban	14	14	Private Job		Private Job		No	50000	6	2	2	19	12				Yes	Government	Urban	Rather important	More than 1-2years interval	Yes	Yes									Yes	Yes
1620	Female	Dhaka	Dhaka South CC	Mother	33	Living with a spouse	Islam	Urban	14	14	Private Job		Busienss Person		No	50000	5	1	1	11					Yes	Government	Urban	Rather important	More than 1-2years interval	Yes	Yes		Yes	Yes						Yes	Yes		Yes	Yes
1621	Female	Dhaka	Dhaka South CC	Mother	35	Living with a spouse	Islam	Urban	13	15	Governemnt Job		Governemnt Job		No	40000	6	2	1	11					Yes	Government	Urban	Rather important	More than 1-2years interval	Yes			Yes	Yes						Yes			Yes	Yes
1622	Female	Dhaka	Dhaka South CC	Mother	36	Living with a spouse	Islam	Urban	12	14	Private Job		Busienss Person		No	50000	5	2	1	12					Yes	Government	Urban	Very important	More than 1-2years interval	Yes	No		Yes	Yes	No					Yes			Yes	Yes
1623	Female	Dhaka	Dhaka South CC	Mother	37	Living with a spouse	Hindu	Urban	12	15	Housewife		Busienss Person		No	60000	5	2	1	12					Yes	Government	Urban	Rather important	More than 1-2years interval	Yes			Yes	Yes						Yes			Yes	Yes	No
1624	Female	Dhaka	Dhaka South CC	Mother	35	Living with a spouse	Hindu	Urban	12	14	Housewife		Busienss Person		No	40000	5	2	1	11					Yes	Government	Urban	Rather important	More than 1-2years interval	Yes	Yes									Yes	Yes
1625	Female	Dhaka	Dhaka 0rth CC	Mother	34	Living with a spouse	Islam	Urban	14	14	Private Job		Governemnt Job		No	60000	5	2	1	12					Yes	Government	Urban	Rather important	More than 1-2years interval	Yes			Yes	Yes						Yes			Yes	Yes
1626	Female	Dhaka	Dhaka 0rth CC	Mother	37	Living with a spouse	Hindu	Urban	14	14	Governemnt Job		Governemnt Job		No	50000	6	2	2	18	14				Yes	Government	Urban	Very important	More than 1-2years interval	Yes								Yes	Yes	Yes								Yes	Yes
1627	Female	Dhaka	Dhaka South CC	Mother	38	Living with a spouse	Islam	Urban	14	14	Private Job		Private Job		No	60000	6	2	2	14	11				Yes	Government	Urban	Rather important	More than 1-2years interval	Yes	Yes									Yes	Yes
1628	Female	Dhaka	Dhaka 0rth CC	Mother	36	Living without a spouse	Islam	Urban	15	16	Private Job		Private Job		No	60000	4	1	1	10					Yes	Government	Urban	Neither important 0r unimportant	More than 1-2years interval	Yes	Yes		Yes					Yes		Yes	Yes		Yes	No				Yes
1629	Female	Dhaka	Dhaka South CC	Mother	38	Living with a spouse	Islam	Urban	13	15	Private Job		Busienss Person		No	70000	6	2	2	14	10				Yes	Government	Urban	Rather important	More than 1-2years interval	Yes	Yes									Yes	Yes
1630	Female	Dhaka	Dhaka South CC	Mother	36	Living with a spouse	Christian	Urban	14	14	Private Job		Busienss Person		No	60000	6	2	2	14	10				Yes	Government	Urban	Rather important	More than 1-2years interval	Yes			Yes	Yes						Yes			Yes	Yes
1631	Female	Dhaka	Dhaka South CC	Mother	39	Living with a spouse	Christian	Urban	14	14	Private Job		Governemnt Job		No	50000	5	2	1	13					Yes	Government	Urban	Rather important	More than 1-2years interval	Yes									Yes	Yes									Yes
1632	Female	Dhaka	Dhaka 0rth CC	Mother	37	Living without a spouse	Islam	Urban	14	14	Busienss Person		Private Job		No	50000	5	2	1	13					Yes	Government	Urban	Rather important	More than 1-2years interval	Yes								Yes	Yes	Yes								Yes	Yes
1633	Female	Dhaka	Dhaka 0rth CC	Mother	38	Living with a spouse	Christian	Urban	13	15	Private Job		Private Job		No	50000	4	1	1	13					Yes	Government	Urban	Rather important	More than 1-2years interval	Yes	Yes									Yes	Yes
1634	Female	Dhaka	Dhaka 0rth CC	Mother	39	Living with a spouse	Islam	Urban	10	14	Housewife		Governemnt Job		No	50000	5	2	1	10					Yes	Government	Urban	Very important	2-5 years interval	No										No
1635	Female	Dhaka	Dhaka South CC	Mother	38	Living with a spouse	Islam	Urban	10	12	Housewife		Busienss Person		No	50000	6	2	1	13					Yes	Government	Urban	Rather important	2-5 years interval	No										No
1636	Female	Dhaka	Dhaka South CC	Mother	39	Living with a spouse	Islam	Urban	10	12	Housewife		Busienss Person		No	40000	5	2	1	12					Yes	Government	Urban	Rather important	More than 1-2years interval	No										No
1637	Female	Dhaka	Dhaka South CC	Mother	34	Living with a spouse	Islam	Urban	12	14	Housewife		Busienss Person		No	50000	7	1	1	13					Yes	Government	Urban	Rather important	Less than 1year interval	No										No
1638	Female	Dhaka	Dhaka South CC	Mother	40	Living with a spouse	Islam	Urban	10	12	Housewife		Busienss Person		No	60000	10	5	2	19	12				Yes	Government	Urban	Rather important	More than 1-2years interval	No										No
1639	Female	Dhaka	Dhaka South CC	Mother	39	Living with a spouse	Islam	Urban	12	14	Housewife		Busienss Person		No	40000	6	2	1	12					Yes	Government	Urban	Rather important	More than 1-2years interval	No										No
1640	Female	Dhaka	Dhaka 0rth CC	Mother	34	Living with a spouse	Christian	Urban	10	14	Housewife		Governemnt Job		No	40000	5	1	1	13					Yes	Government	Urban	Rather important	More than 1-2years interval	No										No
1641	Female	Dhaka	Dhaka 0rth CC	Mother	40	Living with a spouse	Islam	Urban	10	12	Housewife		Busienss Person		No	40000	5	2	1	12					Yes	Government	Urban	Rather important	More than 1-2years interval	No										No
1642	Female	Dhaka	Dhaka 0rth CC	Mother	36	Living with a spouse	Islam	Urban	10	12	Housewife		Busienss Person		No	40000	6	2	1	12					Yes	Government	Urban	Rather important	More than 1-2years interval	No										No
1643	Female	Dhaka	Dhaka South CC	Mother	40	Living with a spouse	Islam	Urban	8	12	Housewife		Busienss Person		No	30000	5	2	1	12					Yes	Government	Urban	Very important	2-5 years interval	No										No
1644	Female	Dhaka	Dhaka South CC	Mother	33	Living with a spouse	Islam	Urban	12	14	Private Job		Busienss Person		No	50000	6	1	1	10					Yes	Government	Urban	Rather important	More than 1-2years interval	No										No
1645	Female	Dhaka	Dhaka 0rth CC	Mother	38	Living with a spouse	Islam	Urban	8	12	Housewife		Busienss Person		No	40000	5	2	1	11					Yes	Government	Urban	Rather important	More than 1-2years interval	No										No
1646	Female	Dhaka	Dhaka South CC	Mother	36	Living with a spouse	Islam	Urban	12	14	Private Job		Busienss Person		No	50000	5	2	1	12					Yes	Government	Urban	Rather important	More than 1-2years interval	No										No
1647	Female	Dhaka	Dhaka 0rth CC	Mother	42	Living with a spouse	Islam	Urban	8	12	Housewife		Governemnt Job		No	40000	6	3	1	13					Yes	Government	Urban	Rather important	More than 1-2years interval	No										No
1648	Female	Dhaka	Dhaka South CC	Mother	39	Living with a spouse	Islam	Urban	12	15	Housewife		Governemnt Job		No	40000	5	2	1	13					Yes	Government	Urban	Rather important	More than 1-2years interval	No										No
1649	Female	Dhaka	Dhaka South CC	Mother	41	Living with a spouse	Islam	Urban	10	12	Housewife		Governemnt Job		No	60000	5	2	1	13					Yes	Government	Urban	Very important	More than 1-2years interval	No										No
1650	Female	Dhaka	Dhaka South CC	Mother	39	Living with a spouse	Islam	Urban	10	14	Housewife		Busienss Person		No	50000	7	3	2	14	11				Yes	Government	Urban	Rather important	More than 1-2years interval	No										No
1651	Female	Dhaka	Dhaka 0rth CC	Mother	43	Living with a spouse	Islam	Urban	8	12	Housewife		Busienss Person		No	60000	8	3	2	19	14				Yes	Government	Urban	Rather important	More than 1-2years interval	No										No
1652	Female	Dhaka	Dhaka South CC	Mother	32	Living with a spouse	Islam	Urban	12	14	Housewife		Busienss Person		No	60000	5	1	1	10					Yes	Government	Urban	Rather important	More than 1-2years interval	No										No
1653	Female	Dhaka	Dhaka South CC	Mother	45	Living with a spouse	Islam	Urban	8	12	Housewife		Busienss Person		No	60000	6	2	2	16	13				Yes	Government	Urban	Rather important	More than 1-2years interval	No										No
1654	Female	Dhaka	Dhaka South CC	Mother	37	Living with a spouse	Islam	Urban	10	14	Housewife		Busienss Person		No	40000	5	1	1	11					Yes	Government	Urban	Rather important	More than 1-2years interval	No										No
1655	Female	Dhaka	Dhaka 0rth CC	Mother	41	Living with a spouse	Hindu	Urban	10	12	Housewife		Busienss Person		No	60000	5	2	1	13					Yes	Government	Urban	Rather important	More than 1-2years interval	No										No
1656	Female	Dhaka	Dhaka 0rth CC	Mother	39	Living with a spouse	Hindu	Urban	12	14	Housewife		Governemnt Job		No	60000	6	2	1	13					Yes	Government	Urban	Rather important	More than 1-2years interval	No										No
1657	Female	Dhaka	Dhaka South CC	Mother	43	Living with a spouse	Islam	Urban	10	12	Housewife		Busienss Person		No	60000	5	2	1	11					Yes	Government	Urban	Very important	More than 1-2years interval	No										No
1658	Female	Dhaka	Dhaka South CC	Mother	37	Living with a spouse	Hindu	Urban	12	14	Private Job		Busienss Person		No	50000	6	2	2	14	10				Yes	Government	Urban	Rather important	More than 1-2years interval	No										No
1659	Female	Dhaka	Dhaka South CC	Mother	42	Living with a spouse	Islam	Urban	10	12	Housewife		Governemnt Job		No	50000	6	2	2	13	10				Yes	Government	Urban	Very important	More than 1-2years interval	No										No
1660	Female	Dhaka	Dhaka South CC	Mother	38	Living with a spouse	Islam	Urban	12	14	Housewife		Private Job		No	50000	7	3	2	13	10				Yes	Government	Urban	Rather important	More than 1-2years interval	No										No
1661	Female	Dhaka	Dhaka South CC	Mother	40	Living with a spouse	Islam	Urban	10	12	Housewife		Governemnt Job		No	50000	7	2	2	14	11				Yes	Government	Urban	Very important	More than 1-2years interval	No										No
1662	Female	Dhaka	Dhaka South CC	Mother	38	Living with a spouse	Christian	Urban	12	14	Governemnt Job		Governemnt Job		No	50000	5	2	1	12					Yes	Government	Urban	Rather important	More than 1-2years interval	No										No
1663	Female	Dhaka	Dhaka South CC	Mother	42	Living with a spouse	Islam	Urban	10	12	Housewife		Busienss Person		No	60000	6	2	2	19	14				Yes	Government	Urban	Very important	More than 1-2years interval	No										No
1664	Female	Dhaka	Dhaka South CC	Mother	38	Living with a spouse	Hindu	Urban	10	12	Housewife		Busienss Person		No	50000	6	2	1	13					Yes	Government	Urban	Rather important	More than 1-2years interval	No										No
1665	Female	Dhaka	Dhaka 0rth CC	Mother	42	Living with a spouse	Hindu	Urban	8	12	Housewife		Busienss Person		No	50000	6	2	1	14					Yes	Government	Urban	Very important	More than 1-2years interval	No										No
1666	Female	Dhaka	Dhaka 0rth CC	Mother	45	Living with a spouse	Christian	Urban	12	12	Private Job		Busienss Person		No	50000	6	2	2	15	11				Yes	Government	Urban	Rather important	More than 1-2years interval	No										No
1667	Female	Dhaka	Dhaka South CC	Mother	42	Living with a spouse	Hindu	Urban	10	12	Housewife		Busienss Person		No	40000	5	2	1	13					Yes	Government	Urban	Rather important	More than 1-2years interval	No										No
1668	Female	Dhaka	Dhaka South CC	Mother	39	Living without a spouse	Hindu	Urban	10	12	Housewife		Busienss Person		No	60000	5	1	1	10					Yes	Government	Urban	Rather important	More than 1-2years interval	No										No
1669	Female	Dhaka	Dhaka South CC	Mother	39	Living with a spouse	Islam	Urban	10	12	Busienss Person		Busienss Person		No	50000	5	2	1	10					Yes	Government	Urban	Rather important	More than 1-2years interval	No										No
1670	Female	Dhaka	Dhaka South CC	Mother	36	Living with a spouse	Hindu	Urban	10	12	Housewife		Busienss Person		No	50000	6	1	1	10					Yes	Government	Urban	Rather important	More than 1-2years interval	No										No
1671	Female	Dhaka	Dhaka South CC	Mother	37	Living with a spouse	Islam	Urban	14	16	Private Job		Governemnt Job		Yes	40000	5	1	1	11					Yes	Government	Urban	Rather important	Less than 1year interval	Yes	Yes									Yes	Yes
1672	Female	Dhaka	Dhaka 0rth CC	Mother	39	Living with a spouse	Islam	Urban	14	14	Private Job		Private Job		Yes	40000	6	1	1	10					Yes	Government	Urban	Rather important	Less than 1year interval	Yes	Yes									Yes	Yes
1673	Female	Dhaka	Dhaka 0rth CC	Mother	40	Living with a spouse	Islam	Urban	12	14	Private Job		Governemnt Job		Yes	40000	4	2	1	10					Yes	Government	Urban	Rather important	Less than 1year interval	Yes	Yes									Yes	Yes
1674	Female	Dhaka	Dhaka 0rth CC	Mother	39	Living with a spouse	Islam	Urban	12	14	Governemnt Job		Governemnt Job		Yes	40000	5	2	1	10					Yes	Government	Urban	Rather important	Less than 1year interval	Yes	Yes									Yes	Yes
1675	Female	Dhaka	Dhaka South CC	Mother	40	Living with a spouse	Islam	Urban	12	14	Private Job		Governemnt Job		Yes	50000	6	2	1	12					Yes	Government	Urban	Rather important	Less than 1year interval	Yes	Yes	Yes								Yes	Yes	Yes
1676	Female	Dhaka	Dhaka 0rth CC	Mother	40	Living with a spouse	Islam	Urban	12	14	Private Job		Private Job		Yes	40000	5	2	1	13					Yes	Government	Urban	Rather important	Less than 1year interval	Yes	Yes									Yes	Yes
1677	Female	Dhaka	Dhaka 0rth CC	Mother	41	Living with a spouse	Islam	Urban	14	14	Governemnt Job		Governemnt Job		Yes	50000	4	2	1	10					Yes	Government	Urban	Rather important	Less than 1year interval	Yes	Yes									Yes	Yes
1678	Female	Dhaka	Dhaka 0rth CC	Mother	34	Living with a spouse	Islam	Urban	12	14	Private Job		Private Job		Yes	60000	5	1	1	10					Yes	Government	Urban	Rather important	Less than 1year interval	Yes	Yes									Yes	Yes
1679	Female	Dhaka	Dhaka South CC	Mother	38	Living with a spouse	Hindu	Urban	12	14	Private Job		Private Job		Yes	50000	4	1	1	10					Yes	Government	Urban	Rather important	Less than 1year interval	Yes	Yes									Yes	Yes
1680	Female	Dhaka	Dhaka South CC	Mother	39	Living with a spouse	Hindu	Urban	12	14	Private Job		Busienss Person		Yes	70000	5	2	1	10					Yes	Government	Urban	Rather important	Less than 1year interval	Yes	Yes									Yes	Yes
1681	Female	Dhaka	Dhaka South CC	Mother	40	Living with a spouse	Islam	Urban	14	14	Governemnt Job		Governemnt Job		Yes	60000	5	2	1	11					Yes	Government	Urban	Rather important	Less than 1year interval	Yes	Yes	Yes								Yes	Yes	Yes
1682	Female	Dhaka	Dhaka South CC	Mother	42	Living with a spouse	Hindu	Urban	14	14	Private Job		Private Job		Yes	50000	5	1	1	11					Yes	Government	Urban	Rather important	Less than 1year interval	Yes	Yes									Yes	Yes
1683	Female	Dhaka	Dhaka South CC	Mother	41	Living with a spouse	Islam	Urban	14	14	Governemnt Job		Governemnt Job		Yes	50000	4	1	1	12					Yes	Government	Urban	Rather important	Less than 1year interval	Yes	Yes									Yes	Yes
1684	Female	Dhaka	Dhaka South CC	Mother	35	Living with a spouse	Hindu	Urban	14	14	Private Job		Private Job		Yes	50000	6	2	1	10					Yes	Government	Urban	Rather important	Less than 1year interval	Yes	Yes									Yes	Yes
1685	Female	Dhaka	Dhaka 0rth CC	Mother	37	Living with a spouse	Islam	Urban	12	14	Private Job		Governemnt Job		Yes	40000	5	1	1	12					Yes	Government	Urban	Rather important	Less than 1year interval	Yes	Yes									Yes	Yes
1686	Female	Dhaka	Dhaka South CC	Mother	39	Living without a spouse	Islam	Urban	12	12	Private Job		Busienss Person		Yes	70000	5	2	1	12					Yes	Government	Urban	Rather important	Less than 1year interval	Yes	Yes									Yes	Yes
1687	Female	Dhaka	Dhaka South CC	Mother	39	Living with a spouse	Islam	Urban	12	12	Private Job		Busienss Person		Yes	50000	5	2	1	13					Yes	Government	Urban	Rather important	Less than 1year interval	Yes	Yes									Yes	Yes
1688	Female	Dhaka	Dhaka South CC	Mother	42	Living with a spouse	Islam	Urban	12	14	Governemnt Job		Governemnt Job		Yes	60000	5	2	1	11					Yes	Government	Urban	Rather important	Less than 1year interval	Yes	Yes									Yes	Yes
1689	Female	Dhaka	Dhaka South CC	Mother	40	Living without a spouse	Islam	Urban	13	14	Private Job		Governemnt Job		Yes	60000	4	2	1	10					Yes	Government	Urban	Rather important	Less than 1year interval	Yes	Yes									Yes	Yes
1690	Female	Dhaka	Dhaka South CC	Mother	45	Living with a spouse	Islam	Urban	10	12	Housewife		Busienss Person		No	60000	6	3	1	10					Yes	Government	Urban	Very important	More than 1-2years interval	No										No
1691	Female	Dhaka	Dhaka South CC	Mother	46	Living without a spouse	Islam	Urban	10	10	Housewife		Private Job		No	70000	5	2	1	10					Yes	Government	Urban	Rather important	More than 1-2years interval	No										No
1692	Female	Dhaka	Dhaka South CC	Mother	42	Living without a spouse	Islam	Urban	8	12	Housewife		Busienss Person		No	70000	5	2	1	10					Yes	Government	Urban	Rather important	More than 1-2years interval	No										No
1693	Female	Dhaka	Dhaka South CC	Mother	45	Living without a spouse	Islam	Urban	10	10	Housewife		Busienss Person		No	60000	5	2	1	10					Yes	Government	Urban	Rather important	More than 1-2years interval	No										No
1694	Female	Dhaka	Dhaka South CC	Mother	46	Living without a spouse	Islam	Urban	8	12	Housewife		Busienss Person		No	60000	5	2	1	10					Yes	Government	Urban	Rather important	More than 1-2years interval	No										No
1695	Female	Dhaka	Dhaka South CC	Mother	44	Living with a spouse	Islam	Urban	8	10	Private Job		Busienss Person		No	40000	6	3	2	16	12				Yes	Government	Urban	Rather important	More than 1-2years interval	No										No
1696	Female	Dhaka	Dhaka South CC	Mother	41	Living with a spouse	Islam	Urban	8	10	Private Job		Busienss Person		No	30000	5	2	2	12	8				Yes	Government	Urban	Rather important	2-5 years interval	No										No
1697	Female	Dhaka	Dhaka South CC	Mother	40	Living without a spouse	Islam	Urban	8	10	Private Job		Busienss Person		No	30000	5	2	1	10					Yes	Government	Urban	Rather important	2-5 years interval	No										No
1698	Female	Dhaka	Dhaka South CC	Mother	41	Living with a spouse	Christian	Urban	12	12	Housewife		Busienss Person		No	50000	5	2	1	10					Yes	Government	Urban	Rather important	More than 1-2years interval	No										No
1699	Female	Dhaka	Dhaka South CC	Mother	40	Living with a spouse	Islam	Urban	10	12	Housewife		Governemnt Job		No	60000	5	2	2	13	10				Yes	Government	Urban	Rather important	More than 1-2years interval	No										No
1700	Female	Dhaka	Dhaka South CC	Mother	41	Living with a spouse	Islam	Urban	8	10	Housewife		Busienss Person		No	60000	6	3	2	13	10				Yes	Government	Urban	Very important	2-5 years interval	No										No
1701	Female	Dhaka	Dhaka South CC	Mother	45	Living with a spouse	Islam	Urban	8	10	Housewife		Busienss Person		No	70000	5	2	1	10					Yes	Government	Urban	Very important	2-5 years interval	No										No
1702	Female	Dhaka	Dhaka South CC	Mother	40	Living without a spouse	Hindu	Urban	10	12	Busienss Person		Private Job		No	60000	4	2	1	10					Yes	Government	Urban	Rather important	More than 1-2years interval	No										No
1703	Female	Dhaka	Dhaka South CC	Mother	40	Living with a spouse	Islam	Urban	10	13	Housewife		Private Job		No	50000	5	2	1	10					Yes	Government	Urban	Rather important	More than 1-2years interval	No										No
1704	Female	Dhaka	Dhaka South CC	Mother	45	Living with a spouse	Islam	Urban	10	12	Housewife		Busienss Person		No	50000	6	2	1	10					Yes	Government	Urban	Rather important	More than 1-2years interval	No										No
1705	Female	Dhaka	Dhaka South CC	Mother	46	Living with a spouse	Islam	Urban	10	13	Housewife		Busienss Person		No	60000	7	3	2	16	13				Yes	Government	Urban	Rather important	More than 1-2years interval	No										No
1706	Female	Dhaka	Dhaka South CC	Mother	42	Living with a spouse	Islam	Urban	10	12	Housewife		Busienss Person		No	60000	5	2	1	10					Yes	Government	Urban	Rather important	More than 1-2years interval	No										No
1707	Female	Dhaka	Dhaka 0rth CC	Mother	46	Living with a spouse	Islam	Urban	10	12	Housewife		Governemnt Job		No	80000	6	3	2	13	10				Yes	Government	Urban	Rather important	More than 1-2years interval	No										No
1708	Female	Dhaka	Dhaka South CC	Mother	38	Living with a spouse	Islam	Urban	10	12	Housewife		Private Job		No	60000	4	2	1	13					Yes	Government	Urban	Rather important	More than 1-2years interval	No										No
1709	Female	Dhaka	Dhaka South CC	Mother	36	Living with a spouse	Islam	Urban	10	12	Housewife		Busienss Person		No	50000	5	2	1	10					Yes	Government	Urban	Rather important	More than 1-2years interval	No										No
1710	Male	Dhaka	Dhaka South CC	Father	41	Living with a spouse	Islam	Urban	8	12	Housewife		Housewife		No	50000	6	2	1	10					Yes	Government	Urban	Rather important	2-5 years interval	No										No
1711	Female	Dhaka	Dhaka South CC	Mother	40	Living with a spouse	Islam	Urban	10	12	Housewife		Governemnt Job		No	60000	5	2	1	10					Yes	Government	Urban	Rather important	More than 1-2years interval	No										No
1712	Female	Dhaka	Dhaka 0rth CC	Mother	40	Living without a spouse	Hindu	Urban	10	12	Housewife		Busienss Person		No	60000	5	2	1	10					Yes	Government	Urban	Rather important	More than 1-2years interval	No										No
1713	Female	Dhaka	Dhaka South CC	Mother	40	Living with a spouse	Islam	Urban	8	12	Housewife		Busienss Person		No	40000	6	2	2	16	12				Yes	Government	Urban	Rather important	More than 1-2years interval	No										No
1714	Female	Dhaka	Dhaka South CC	Mother	39	Living with a spouse	Islam	Urban	10	12	Housewife		Busienss Person		No	40000	5	2	1	11					Yes	Government	Urban	Rather important	More than 1-2years interval	No										No
1715	Female	Dhaka	Dhaka South CC	Mother	39	Living with a spouse	Christian	Urban	12	14	Housewife		Busienss Person		No	60000	6	3	2	13	10				Yes	Government	Urban	Rather important	More than 1-2years interval	No										No
1716	Female	Dhaka	Dhaka South CC	Mother	40	Living with a spouse	Islam	Urban	8	12	Housewife		Busienss Person		No	60000	6	2	2	16	12				Yes	Government	Urban	Rather important	More than 1-2years interval	No										No
1717	Female	Dhaka	Dhaka South CC	Mother	46	Living with a spouse	Islam	Urban	10	12	Housewife		Busienss Person		No	40000	6	2	1	10					Yes	Government	Urban	Rather important	More than 1-2years interval	No										No
1718	Female	Dhaka	Dhaka South CC	Mother	40	Living without a spouse	Christian	Urban	10	12	Housewife		Busienss Person		No	50000	5	2	1	12					Yes	Government	Urban	Rather important	More than 1-2years interval	No										No
1719	Female	Dhaka	Dhaka South CC	Mother	40	Living with a spouse	Islam	Urban	8	12	Housewife		Busienss Person		No	50000	6	2	2	13	11				Yes	Government	Urban	Rather important	More than 1-2years interval	No										No
1720	Female	Dhaka	Dhaka South CC	Mother	45	Living with a spouse	Islam	Urban	8	10	Housewife		Busienss Person		No	80000	7	4	2	14	10				Yes	Government	Urban	Very important	More than 1-2years interval	No										No
1721	Female	Dhaka	Dhaka South CC	Mother	40	Living with a spouse	Islam	Urban	10	12	Housewife		Governemnt Job		No	50000	5	2	1	13					Yes	Government	Urban	Rather important	More than 1-2years interval	No										No
1722	Female	Dhaka	Dhaka 0rth CC	Mother	38	Living with a spouse	Islam	Urban	10	12	Housewife		Private Job		No	50000	4	1	1	10					Yes	Government	Urban	Very important	More than 1-2years interval	No										No
1723	Female	Dhaka	Dhaka South CC	Mother	39	Living without a spouse	Islam	Urban	10	12	Housewife		Busienss Person		No	50000	4	1	1	12					Yes	Government	Urban	Rather important	More than 1-2years interval	No										No
1724	Female	Dhaka	Dhaka South CC	Mother	36	Living with a spouse	Islam	Urban	14	14	Private Job		Governemnt Job		Yes	50000	5	1	1	10					Yes	Government	Urban	Very important	Less than 1year interval	Yes	Yes	Yes								Yes	Yes	Yes
1725	Female	Dhaka	Dhaka South CC	Mother	38	Living with a spouse	Hindu	Urban	14	14	Private Job		Private Job		Yes	50000	5	2	1	10					Yes	Government	Urban	Rather important	Less than 1year interval	Yes	Yes									Yes	Yes
1726	Female	Dhaka	Dhaka South CC	Mother	35	Living with a spouse	Christian	Rural	14	16	Governemnt Job		Private Job		Yes	60000	4	1	1	9					Yes	Government	Urban	Very important	Less than 1year interval	Yes	Yes									Yes	Yes
1727	Female	Dhaka	Dhaka 0rth CC	Mother	39	Living with a spouse	Islam	Urban	14	15	Private Job		Governemnt Job		Yes	50000	5	2	1	10					Yes	Government	Urban	Very important	Less than 1year interval	Yes	Yes									Yes	Yes
1728	Female	Dhaka	Dhaka South CC	Mother	40	Living with a spouse	Islam	Urban	12	14	Governemnt Job		Private Job		Yes	40000	5	2	1	11					Yes	Government	Urban	Rather important	More than 1-2years interval	Yes	Yes									Yes	Yes
1729	Female	Dhaka	Dhaka South CC	Mother	39	Living without a spouse	Christian	Urban	13	14	Private Job		Governemnt Job		Yes	50000	4	1	1	10					Yes	Government	Urban	Rather important	Less than 1year interval	Yes	Yes									Yes	Yes
1730	Female	Dhaka	Dhaka 0rth CC	Mother	37	Living with a spouse	Islam	Urban	13	11	Private Job		Busienss Person		Yes	60000	5	2	1	11					Yes	Government	Urban	Rather important	Less than 1year interval	Yes	Yes									Yes	Yes
1731	Female	Dhaka	Dhaka South CC	Mother	39	Living with a spouse	Hindu	Urban	12	13	Private Job		Private Job		Yes	40000	4	1	1	10					Yes	Government	Urban	Rather important	Less than 1year interval	Yes	Yes									Yes	Yes
1732	Female	Dhaka	Dhaka South CC	Mother	38	Living with a spouse	Islam	Urban	12	14	Private Job		Private Job		Yes	40000	5	2	1	12					Yes	Government	Urban	Rather important	More than 1-2years interval	Yes	Yes									Yes	Yes
1733	Female	Dhaka	Dhaka South CC	Mother	39	Living with a spouse	Islam	Urban	12	14	Private Job		Busienss Person		Yes	60000	5	1	1	12					Yes	Government	Urban	Rather important	Less than 1year interval	Yes	Yes									Yes	Yes
1734	Female	Dhaka	Dhaka South CC	Mother	33	Living with a spouse	Christian	Urban	13	12	Private Job		Busienss Person		Yes	40000	5	1	1	10					Yes	Government	Urban	Neither important 0r unimportant	More than 1-2years interval	Yes	Yes									Yes	Yes
1735	Female	Dhaka	Dhaka South CC	Mother	40	Living with a spouse	Islam	Urban	8	12	Housewife		Busienss Person		No	60000	6	2	1	10					Yes	Government	Urban	Rather important	More than 1-2years interval	No										No
1736	Female	Dhaka	Dhaka South CC	Mother	41	Living with a spouse	Islam	Urban	10	12	Housewife		Busienss Person		No	60000	5	2	1	13					Yes	Government	Urban	Very important	Less than 1year interval	No										No
1737	Female	Dhaka	Dhaka South CC	Mother	42	Living with a spouse	Islam	Urban	10	12	Housewife		Busienss Person		No	60000	5	2	1	10					Yes	Government	Urban	Rather important	More than 1-2years interval	No										No
1738	Female	Dhaka	Dhaka South CC	Mother	42	Living with a spouse	Islam	Urban	10	12	Housewife		Busienss Person		No	50000	5	2	1	13					Yes	Government	Urban	Very important	More than 1-2years interval	No										No
1739	Female	Dhaka	Dhaka South CC	Mother	42	Living with a spouse	Islam	Urban	8	12	Housewife		Busienss Person		No	60000	5	2	1	12					Yes	Government	Urban	Neither important 0r unimportant	2-5 years interval	No										No
1740	Female	Dhaka	Dhaka 0rth CC	Mother	43	Living with a spouse	Islam	Urban	8	12	Housewife		Busienss Person		No	60000	5	2	1	10					Yes	Government	Urban	Very important	More than 1-2years interval	No										No
1741	Female	Dhaka	Dhaka South CC	Mother	40	Living with a spouse	Hindu	Urban	10	12	Housewife		Busienss Person		No	60000	5	2	2	15	10				Yes	Government	Urban	Rather important	More than 1-2years interval	No										No
1742	Female	Dhaka	Dhaka 0rth CC	Mother	39	Living with a spouse	Islam	Urban	10	12	Housewife		Busienss Person		No	50000	5	2	1	11					Yes	Government	Urban	Very important	More than 1-2years interval	No										No
1743	Female	Dhaka	Dhaka South CC	Mother	40	Living with a spouse	Hindu	Urban	10	12	Housewife		Busienss Person		No	50000	4	1	1	13					Yes	Government	Urban	Very important	More than 1-2years interval	No										No
1744	Female	Dhaka	Dhaka South CC	Mother	39	Living with a spouse	Christian	Urban	12	14	Housewife		Busienss Person		No	60000	5	2	1	11					Yes	Government	Urban	Rather important	More than 1-2years interval	No										No
1745	Female	Dhaka	Dhaka South CC	Mother	39	Living with a spouse	Hindu	Urban	14	16	Private Job		Private Job		Yes	50000	5	1	1	12					Yes	Government	Urban	Neither important 0r unimportant	Less than 1year interval	Yes	Yes									Yes	Yes
1746	Female	Dhaka	Dhaka 0rth CC	Mother	40	Living with a spouse	Islam	Urban	14	14	Private Job		Private Job		Yes	50000	6	2	1	10					Yes	Government	Urban	Very important	Less than 1year interval	Yes	Yes									Yes	Yes
1747	Female	Dhaka	Dhaka South CC	Mother	40	Living with a spouse	Islam	Urban	14	16	Governemnt Job		Governemnt Job		Yes	50000	6	2	1	11					Yes	Government	Urban	Very important	Less than 1year interval	Yes	Yes	Yes								Yes	Yes	Yes
1748	Female	Dhaka	Dhaka 0rth CC	Mother	41	Living with a spouse	Islam	Urban	14	16	Private Job		Private Job		Yes	50000	5	2	1	13					Yes	Government	Urban	Rather important	Less than 1year interval	Yes	Yes	Yes								Yes	Yes	Yes
1749	Female	Dhaka	Dhaka South CC	Mother	40	Living with a spouse	Christian	Urban	12	13	Private Job		Busienss Person		Yes	40000	5	1	1	10					Yes	Government	Urban	Rather important	More than 1-2years interval	Yes	Yes									Yes	Yes
1750	Female	Dhaka	Dhaka South CC	Mother	40	Living with a spouse	Islam	Urban	12	10	Governemnt Job		Busienss Person		Yes	40000	5	1	1	10					Yes	Government	Urban	Rather important	More than 1-2years interval	Yes	Yes									Yes	Yes
1751	Female	Dhaka	Dhaka South CC	Mother	40	Living with a spouse	Islam	Urban	13	13	Private Job		Private Job		Yes	40000	4	1	1	13					Yes	Government	Urban	Rather important	More than 1-2years interval	Yes	Yes									Yes	Yes
1752	Female	Dhaka	Dhaka South CC	Mother	39	Living with a spouse	Islam	Urban	12	14	Private Job		Private Job		Yes	40000	5	2	1	10					Yes	Government	Urban	Rather important	More than 1-2years interval	Yes	Yes									Yes	Yes
1753	Female	Dhaka	Dhaka South CC	Mother	41	Living with a spouse	Islam	Urban	12	12	Private Job		Busienss Person		Yes	40000	5	2	1	10					Yes	Government	Urban	Rather important	More than 1-2years interval	Yes	Yes									Yes	Yes
1754	Female	Dhaka	Dhaka South CC	Mother	40	Living without a spouse	Hindu	Urban	12	12	Private Job		Busienss Person		Yes	40000	4	2	1	10					Yes	Government	Urban	Rather important	More than 1-2years interval	Yes	Yes									Yes	Yes
1755	Male	Khulna	Bagerhat	Father	48	Widowed	Islam	Urban	8	0	Busienss Person		8		No	25000	5	3	3	20	15	13			Yes	Private	Semi-urban	Very important	Never	No										No
1756	Female	Khulna	Bagerhat	Mother	35	Living with a spouse	Islam	Urban	10	16	Governemnt Job		Governemnt Job		Yes	40000	4	2	2	17	11				Yes	Government	Urban	Very important	Less than 1year interval	Yes	No	Yes	No	Yes	No	No	Yes	Yes	Yes	Yes	Yes	Yes	No	Yes	No	No	Yes	Yes	Yes
1757	Male	Khulna	Bagerhat	Father	45	Living with a spouse	Hindu	Semi-urban	8	8	Busienss Person		Housewife		No	20000	5	2	1	13					Yes	Government	Urban	Very important	Never	No										No
1758	Female	Khulna	Bagerhat	Mother	33	Living with a spouse	Islam	Rural	6	10	Housewife		Busienss Person		No	20000	5	3	2	18	12				Yes	Government	Rural	Very important	Never	No										No
1759	Female	Khulna	Bagerhat	Mother	38	Living with a spouse	Islam	Urban	12	8	Private Job		Busienss Person		No	35000	5	3	3	18	15	14			Yes	Government	Urban	Very important	Never	No										No
1760	Female	Khulna	Bagerhat	Mother	42	Living with a spouse	Hindu	Urban	5	8	Housewife		Busienss Person		No	22000	6	4	3	20	19	13			Yes	Government	Urban	Very important	Never	No										No
1761	Female	Khulna	Bagerhat	Mother	58	Widowed	Islam	Semi-urban	8	0	Others	Tailor	8		No	30000	6	4	2	30	14				No			Very important	Never	No										No
1762	Female	Khulna	Bagerhat	Mother	35	Living with a spouse	Islam	Semi-urban	12	16	Housewife		Governemnt Job		No	40000	4	2	2	10	3				Yes	Government	Semi-urban	Very important	Never	Yes	Yes	No	No	Yes	No	No	No	Yes	Yes	Yes	Yes	No	Yes	Yes	No	No	No	Yes	No
1763	Female	Khulna	Bagerhat	Mother	38	Living with a spouse	Islam	Semi-urban	10	12	Governemnt Job		Busienss Person		Yes	30000	7	4	2	22	13				Yes	Government	Semi-urban	Rather important	2-5 years interval	Yes	Yes	Yes	No	Yes	No	No	No	Yes	Yes	Yes	Yes	Yes	No	Yes	No	Yes	Yes	No	No
1764	Male	Khulna	Bagerhat	Father	40	Separated	Islam	Semi-urban	10	0	Busienss Person		8		No	22000	7	5	4	20	16	13	9		Yes	Government	Semi-urban	Very important	Never	No										No
1765	Female	Dhaka	Dhaka South CC	Mother	42	Living with a spouse	Islam	Urban	12	12	Private Job		Private Job		Yes	40000	5	2	1	10					Yes	Government	Urban	Rather important	More than 1-2years interval	Yes	Yes									Yes	Yes
1766	Female	Dhaka	Dhaka South CC	Mother	39	Living with a spouse	Islam	Urban	12	12	Private Job		Busienss Person		Yes	40000	5	2	1	10					Yes	Government	Urban	Neither important 0r unimportant	More than 1-2years interval	Yes	Yes									Yes	Yes
1767	Female	Dhaka	Dhaka South CC	Mother	41	Living with a spouse	Islam	Urban	12	14	Private Job		Private Job		Yes	40000	4	1	1	10					Yes	Government	Urban	Rather important	More than 1-2years interval	Yes	Yes									Yes	Yes
1768	Female	Dhaka	Dhaka South CC	Mother	41	Living with a spouse	Hindu	Urban	12	12	Private Job		Busienss Person		Yes	40000	6	2	1	11					Yes	Government	Urban	Neither important 0r unimportant	More than 1-2years interval	Yes	Yes									Yes	Yes
1769	Female	Dhaka	Dhaka South CC	Mother	40	Living with a spouse	Islam	Urban	12	12	Private Job		Governemnt Job		Yes	40000	5	1	1	11					Yes	Government	Urban	Rather important	More than 1-2years interval	Yes	Yes									Yes	Yes
1770	Female	Dhaka	Dhaka South CC	Mother	39	Living with a spouse	Islam	Urban	12	12	Private Job		Busienss Person		Yes	40000	6	2	1	13					Yes	Government	Urban	Rather important	More than 1-2years interval	Yes	Yes									Yes	Yes
1771	Female	Dhaka	Dhaka South CC	Mother	39	Living with a spouse	Christian	Urban	12	14	Private Job		Governemnt Job		Yes	40000	4	1	1	11					Yes	Government	Urban	Rather important	More than 1-2years interval	Yes	Yes									Yes	Yes
1772	Female	Dhaka	Dhaka South CC	Mother	39	Living with a spouse	Islam	Urban	12	13	Private Job		Private Job		Yes	30000	4	1	1	13					Yes	Government	Urban	Very important	More than 1-2years interval	Yes	Yes									Yes	Yes
1773	Female	Dhaka	Dhaka South CC	Mother	38	Living with a spouse	Hindu	Urban	12	12	Private Job		Busienss Person		Yes	40000	4	1	1	11					Yes	Government	Urban	Rather important	More than 1-2years interval	Yes	Yes									Yes	Yes
1774	Female	Dhaka	Dhaka 0rth CC	Mother	39	Living with a spouse	Islam	Urban	10	12	Housewife		Busienss Person		No	40000	5	2	1	11					Yes	Government	Urban	Rather important	More than 1-2years interval	No										No
1775	Female	Dhaka	Dhaka South CC	Mother	43	Living with a spouse	Islam	Urban	10	12	Housewife		Busienss Person		No	60000	6	2	2	18	13				Yes	Government	Urban	Rather important	More than 1-2years interval	No										No
1776	Female	Dhaka	Dhaka South CC	Mother	39	Living with a spouse	Christian	Urban	12	12	Private Job		Busienss Person		No	50000	6	2	1	10					Yes	Government	Urban	Rather important	2-5 years interval	No										No
1777	Female	Dhaka	Dhaka South CC	Mother	36	Living with a spouse	Hindu	Urban	12	12	Housewife		8		No	60000	8	2	1	10					Yes	Government	Urban	Neither important 0r unimportant	More than 1-2years interval	No										No
1778	Female	Dhaka	Dhaka 0rth CC	Mother	35	Living with a spouse	Christian	Urban	10	12	Housewife		Busienss Person		No	60000	5	2	1	13					Yes	Government	Urban	Rather important	More than 1-2years interval	No										No
1779	Female	Dhaka	Dhaka 0rth CC	Mother	44	Living with a spouse	Islam	Urban	8	10	Housewife		Busienss Person		No	50000	8	3	2	13	10				Yes	Government	Urban	Very important	More than 1-2years interval	No										No
1780	Female	Dhaka	Dhaka South CC	Mother	46	Living with a spouse	Islam	Urban	8	12	Housewife		Busienss Person		No	60000	6	2	1	11					Yes	Government	Urban	Rather important	More than 1-2years interval	No										No
1781	Female	Dhaka	Dhaka South CC	Mother	34	Living with a spouse	Islam	Urban	12	14	Busienss Person		Busienss Person		No	50000	7	1	1	10					Yes	Government	Urban	Rather important	More than 1-2years interval	No										No
1782	Female	Dhaka	Dhaka South CC	Mother	37	Living with a spouse	Christian	Urban	12	12	Housewife		Busienss Person		No	50000	5	1	1	9					Yes	Government	Urban	Rather important	More than 1-2years interval	No										No
1783	Female	Dhaka	Dhaka 0rth CC	Mother	37	Living with a spouse	Islam	Urban	10	12	Housewife		Governemnt Job		No	50000	6	2	1	10					Yes	Government	Urban	Rather important	More than 1-2years interval	No										No
1784	Female	Dhaka	Dhaka South CC	Mother	40	Living with a spouse	Islam	Urban	10	12	Housewife		Governemnt Job		No	40000	6	2	1	10					Yes	Government	Urban	Neither important 0r unimportant	More than 1-2years interval	No										No
1785	Female	Dhaka	Dhaka South CC	Mother	41	Living with a spouse	Christian	Urban	12	12	Private Job		Busienss Person		No	50000	7	2	2	11	8				Yes	Government	Urban	Rather important	More than 1-2years interval	No										No
1786	Female	Dhaka	Dhaka South CC	Mother	38	Living with a spouse	Hindu	Urban	10	12	Housewife		Busienss Person		No	50000	5	1	1	10					Yes	Government	Urban	Rather important	More than 1-2years interval	No										No
1787	Female	Dhaka	Dhaka South CC	Mother	40	Living without a spouse	Islam	Urban	12	12	Housewife		Private Job		No	50000	5	1	1	12					Yes	Government	Urban	Rather important	More than 1-2years interval	No										No
1788	Female	Dhaka	Dhaka South CC	Mother	40	Living with a spouse	Islam	Urban	10	12	Housewife		Governemnt Job		No	50000	5	1	1	10					Yes	Government	Urban	Rather important	More than 1-2years interval	No										No
1789	Female	Dhaka	Dhaka South CC	Mother	37	Living without a spouse	Islam	Urban	10	12	Housewife		Busienss Person		No	50000	5	2	2	13	7				Yes	Government	Urban	Rather important	More than 1-2years interval	No										No
1790	Female	Dhaka	Dhaka South CC	Mother	40	Living with a spouse	Islam	Urban	8	10	Housewife		Busienss Person		No	70000	6	3	2	13	8				Yes	Government	Urban	Rather important	More than 1-2years interval	No										No
1791	Female	Dhaka	Dhaka South CC	Mother	33	Living with a spouse	Christian	Urban	12	12	Housewife		Busienss Person		No	50000	6	2	1	11					Yes	Government	Urban	Rather important	More than 1-2years interval	No										No
1792	Female	Dhaka	Dhaka South CC	Mother	42	Living with a spouse	Islam	Urban	10	12	Housewife		Busienss Person		No	50000	7	3	2	13	10				Yes	Government	Urban	Rather important	More than 1-2years interval	No										No
1793	Female	Dhaka	Dhaka South CC	Mother	35	Living without a spouse	Christian	Urban	12	12	Housewife		Governemnt Job		No	50000	5	2	1	10					Yes	Government	Urban	Rather important	More than 1-2years interval	No										No
1794	Female	Dhaka	Dhaka South CC	Mother	40	Living with a spouse	Christian	Urban	12	12	Housewife		Busienss Person		No	50000	6	2	1	10					Yes	Government	Urban	Rather important	More than 1-2years interval	No										No
1795	Female	Dhaka	Dhaka South CC	Mother	40	Living with a spouse	Hindu	Urban	10	12	Housewife		Busienss Person		No	50000	5	2	1	9					Yes	Government	Urban	Rather important	More than 1-2years interval	No										No
1796	Female	Dhaka	Dhaka South CC	Mother	39	Living with a spouse	Islam	Urban	10	12	Housewife		Busienss Person		No	50000	7	2	1	9					Yes	Government	Urban	Rather important	More than 1-2years interval	No										No
1797	Female	Dhaka	Dhaka South CC	Mother	33	Living with a spouse	Islam	Urban	12	12	Housewife		Busienss Person		No	50000	5	2	1	10					Yes	Government	Urban	Rather important	More than 1-2years interval	No										No
1798	Female	Dhaka	Dhaka 0rth CC	Mother	40	Living with a spouse	Islam	Urban	10	12	Housewife		Busienss Person		No	50008	6	2	1	12					Yes	Government	Urban	Rather important	More than 1-2years interval	No										No
1799	Female	Dhaka	Dhaka South CC	Mother	42	Living with a spouse	Islam	Urban	10	12	Housewife		Governemnt Job		No	60000	5	3	1	10					Yes	Government	Urban	Rather important	More than 1-2years interval	No										No
1800	Female	Dhaka	Dhaka South CC	Mother	40	Living with a spouse	Islam	Urban	10	12	Housewife		Private Job		No	50000	5	2	1	13					Yes	Government	Urban	Rather important	More than 1-2years interval	No										No
1801	Female	Dhaka	Dhaka 0rth CC	Mother	40	Living with a spouse	Hindu	Urban	10	12	Housewife		Busienss Person		No	50000	6	2	1	10					Yes	Government	Urban	Rather important	More than 1-2years interval	No										No
1802	Female	Dhaka	Dhaka 0rth CC	Mother	41	Living with a spouse	Islam	Urban	10	12	Housewife		Busienss Person		No	50000	6	2	1	9					Yes	Government	Urban	Very important	More than 1-2years interval	No										No
1803	Female	Dhaka	Dhaka South CC	Mother	40	Living with a spouse	Islam	Urban	10	12	Housewife		Busienss Person		No	50000	6	2	1	10					Yes	Government	Urban	Rather important	More than 1-2years interval	No										No
1804	Female	Dhaka	Dhaka South CC	Mother	33	Living with a spouse	Islam	Urban	14	15	Private Job		Private Job		Yes	40000	6	1	1	9					Yes	Government	Urban	Rather important	Less than 1year interval	Yes	Yes									Yes	Yes
1805	Female	Rajshahi	Rajshahi	Mother	35	Living with a spouse	Islam	Urban	18	2008	Governemnt Job		Governemnt Job		Yes	100000	4	2	1	10					Yes	Government	Urban	Very important	More than 1-2years interval	Yes	Yes							No	No	Yes	Yes
1806	Female	Rajshahi	Rajshahi	Mother	38	Living with a spouse	Islam	Urban	19	1997	Housewife		Private Job		No	70000	5	2	1	13					Yes	Private	Urban	Very important	2-5 years interval	No										No
1807	Female	Rajshahi	Rajshahi	Mother	35	Living with a spouse	Islam	Urban	19	2006	Private Job		Governemnt Job		No	60000	5	3	2	11	8				Yes	Private	Urban	Very important	2-5 years interval	No										No
1808	Female	Rajshahi	Rajshahi	Mother	35	Living with a spouse	Islam	Urban	18	2010	Governemnt Job		Private Job		No	65000	4	2	2	12	10				Yes	Government	Urban	Very important	2-5 years interval	No										No
1809	Female	Rajshahi	Rajshahi	Mother	35	Living with a spouse	Islam	Urban	18	2004	Housewife		Busienss Person		No	50000	5	3	1	10					Yes	Private	Urban	Very important	2-5 years interval	No										No
1810	Female	Khulna	Chuadanga	Mother	30	Living with a spouse	Hindu	Urban	16	18	Private Job		Governemnt Job		No	50000	4	2	1	10					Yes	Government	Urban	Very important	More than 1-2years interval	Yes	Yes	No	No	Yes	Yes	No	Yes	Yes	Yes	Yes	Yes	No	No	Yes	Yes	Yes	Yes	Yes	No
1811	Female	Khulna	Chuadanga	Mother	32	Living with a spouse	Hindu	Semi-urban	12	16	Private Job		Busienss Person		Yes	40000	5	2	2	13	10				Yes	Government	Semi-urban	Very important	2-5 years interval	Yes	Yes	No	No	No	Yes	Yes	Yes	Yes	No	Yes	Yes	No	Yes	No	No	Yes	Yes	Yes	No
1812	Female	Khulna	Chuadanga	Mother	34	Living with a spouse	Islam	Urban	4	6	Housewife		8	Driver	No	22000	7	5	2	16	9				Yes	Government	Urban	Very important	Never	No										No
1813	Female	Khulna	Chuadanga	Mother	35	Living with a spouse	Hindu	Urban	9	12	Housewife		Governemnt Job		No	20000	4	2	1	14					Yes	Government	Urban	Very important	More than 1-2years interval	No										No
1814	Female	Khulna	Chuadanga	Mother	48	Widowed	Islam	Semi-urban	2	0	Housewife		Agriculture		No	21000	6	5	2	30	12				Yes	Government	Semi-urban	Very important	Never	No										No
1815	Female	Khulna	Chuadanga	Mother	45	Living with a spouse	Hindu	Urban	12	14	Housewife		Busienss Person		No	50000	6	4	2	20	14				Yes	Government	Urban	Very important	Less than 1year interval	No										No
1816	Female	Khulna	Chuadanga	Mother	45	Living with a spouse	Islam	Urban	6	8	Housewife		Private Job		No	23000	5	2	1	13					Yes	Government	Urban	Very important	Never	No										No
1817	Female	Khulna	Chuadanga	Mother	38	Living with a spouse	Islam	Semi-urban	8	5	Housewife		Busienss Person		No	20000	6	4	1	14					Yes	Government	Urban	Rather important	Never	No										No
1818	Female	Khulna	Chuadanga	Mother	32	Living with a spouse	Hindu	Urban	10	8	Others		Busienss Person		No	25000	4	2	1	15					Yes	Government	Urban	Rather important	Never	No										No
1819	Female	Khulna	Chuadanga	Mother	34	Prefer not to say	Islam	Urban	16	16	Busienss Person		Private Job		No	25000	4	3	2	11	9				Yes	Madrasha	Urban	Very important	Less than 1year interval	No										No
1820	Female	Khulna	Chuadanga	Mother	35	Living with a spouse	Islam	Urban	15	16	Housewife		Governemnt Job		No	30000	4	2	1	10					Yes	Government	Urban	Rather important	Less than 1year interval	No										No
1821	Female	Khulna	Chuadanga	Mother	40	Living with a spouse	Islam	Urban	4	8	Housewife		Busienss Person		No	25000	11	2	1	15					Yes	Government	Urban	Very important	Less than 1year interval	No										No
1822	Female	Khulna	Chuadanga	Mother	32	Living with a spouse	Islam	Urban	16	16	Private Job		Private Job		No	50000	4	2	2	13	6				Yes	Private	Urban	Very important	Less than 1year interval	Yes	Yes	No	Yes	No	No	No	Yes	Yes	Yes	Yes	Yes	No	Yes	Yes	No	No	No	No	Yes
1823	Female	Khulna	Chuadanga	Mother	52	Living with a spouse	Islam	Urban	18	18	Governemnt Job		Governemnt Job		No	250000	4	2	1	15					Yes	Government	Urban	Very important	Less than 1year interval	Yes	Yes	Yes	Yes	Yes	Yes	Yes	Yes	Yes	Yes	Yes	Yes	Yes	Yes	Yes	Yes	No	Yes	Yes	Yes
1824	Female	Khulna	Chuadanga	Mother	34	Living with a spouse	Islam	Urban	12	15	Housewife		Busienss Person		No	100000	7	1	1	12					Yes	Private	Urban	Very important	Less than 1year interval	No										No
1825	Female	Khulna	Chuadanga	Mother	38	Living with a spouse	Islam	Urban	4	5	Others	Servant	Agriculture		No	35000	5	3	3	20	19	14			Yes	Private	Urban	Very important	More than 1-2years interval	Yes	Yes	Yes	No	No	No	Yes	Yes	No	Yes	No
1826	Female	Khulna	Chuadanga	Mother	37	Living with a spouse	Islam	Urban	10	4	Housewife		Busienss Person		No	50000	3	1	1	15					Yes	Government	Urban	Very important	Less than 1year interval	No										No
1827	Female	Khulna	Chuadanga	Mother	40	Living with a spouse	Islam	Urban	12	4	Housewife		Busienss Person		No	100000	4	2	2	14	7				Yes	Government	Urban	Very important	Less than 1year interval	Yes	Yes	Yes	Yes	No	Yes	No	Yes	Yes	Yes	Yes	Yes	Yes	No	No	Yes	No	Yes	Yes	Yes
1828	Female	Khulna	Chuadanga	Mother	45	Living with a spouse	Islam	Urban	16	12	Governemnt Job		8	unemployed	No	80000	8	2	2	22	15				Yes	Government	Urban	Very important	Less than 1year interval	Yes	Yes	Yes	No	No	No	Yes	Yes	Yes	Yes	Yes	Yes	No	Yes	Yes	No	Yes	Yes	Yes	Yes
1829	Female	Khulna	Chuadanga	Mother	48	Living with a spouse	Islam	Urban	7	5	Housewife		Busienss Person		No	20000	5	3	2	25	15				Yes	Private	Urban	Very important	More than 1-2years interval	No										Yes	Yes	No	No	No	No	No	No	No	No
1830	Female	Khulna	Jashore	Mother	41	Living with a spouse	Islam	Urban	4	12	Housewife		Governemnt Job		No	50000	5	2	1	13					Yes	Private	Urban	Very important	Less than 1year interval	No										No
1831	Female	Khulna	Jashore	Mother	38	Living with a spouse	Islam	Urban	10	10	Housewife		Private Job		No	25000	4	2	1	11					Yes	Private	Urban	Very important	Less than 1year interval	Yes	Yes	Yes	Yes	Yes	Yes	Yes	Yes	Yes	Yes	Yes	Yes	Yes	No	Yes	Yes	Yes	Yes	Yes	Yes
1832	Female	Khulna	Jashore	Mother	42	Living with a spouse	Islam	Urban	12	10	Housewife		Governemnt Job		No	45000	5	3	1	14					Yes	Private	Semi-urban	Very important	Less than 1year interval	Yes	Yes	Yes	Yes	Yes	Yes	No	No	Yes	Yes	Yes	Yes	Yes	Yes	Yes	Yes	Yes	Yes	Yes	Yes
1833	Female	Khulna	Jashore	Mother	35	Living with a spouse	Islam	Urban	18	16	Others	Lawyer	Busienss Person		No	70000	4	2	1	10					Yes	Madrasha	Urban	Very important	Less than 1year interval	Yes	Yes	Yes	No	No	Yes	Yes	Yes	Yes	Yes	Yes	Yes	Yes	Yes	Yes	No	Yes	Yes	Yes	Yes
1834	Female	Khulna	Jashore	Mother	32	Living with a spouse	Islam	Urban	5	12	Housewife		Busienss Person		No	40000	5	3	1	12					Yes	Madrasha	Urban	Very important	More than 1-2years interval	No										No
1835	Female	Khulna	Jashore	Mother	38	Living with a spouse	Islam	Urban	0	0	Others	Maidservant	8	Rickshaw puller	No	10000	5	3	1	14					Yes	Government	Urban	Very important	More than 1-2years interval	No										No
1836	Female	Khulna	Jashore	Mother	35	Living with a spouse	Islam	Urban	10	8	Housewife		Busienss Person		No	50000	8	3	1	11					Yes	Government	Urban	Very important	Less than 1year interval	No										No
1837	Female	Khulna	Jashore	Mother	36	Living with a spouse	Hindu	Urban	10	16	Housewife		Private Job		No	40000	5	2	2	13	10				Yes	Government	Urban	Rather important	Less than 1year interval	Yes	Yes	Yes	Yes	Yes	No	Yes	Yes	Yes	Yes	Yes	Yes	Yes	Yes	Yes	Yes	Yes	Yes	Yes	Yes
1838	Female	Khulna	Jashore	Mother	42	Living with a spouse	Islam	Urban	5	3	Housewife		Busienss Person		No	70000	8	3	2	30	17				Yes	Private	Urban	Very important	More than 1-2years interval	No										No
1839	Female	Khulna	Jashore	Mother	48	Living with a spouse	Islam	Urban	7	10	Housewife		8	Gatekeeper	No	15000	5	3	3	22	18	15			Yes	Government	Urban	Very important	Less than 1year interval	Yes	No	No	Yes	No	No	No	Yes	No	Yes	Yes	Yes	No	Yes	No	No	No	No	Yes	Yes
1840	Female	Khulna	Jashore	Mother	34	Living with a spouse	Islam	Urban	9	12	Housewife		Private Job		No	20000	6	2	2	11	3				Yes	Private	Urban	Very important	More than 1-2years interval	No										No
1841	Female	Khulna	Jashore	Mother	32	Living with a spouse	Hindu	Urban	4	12	Housewife		Busienss Person		No	30000	5	2	1	11					Yes	Private	Urban	Very important	Never	No										No
1842	Female	Khulna	Jashore	Mother	38	Living with a spouse	Christian	Urban	12	10	Others	Tailor	8	Tailor	No	25000	4	2	2	20	13				Yes	Private	Urban	Very important	More than 1-2years interval	No										No
1843	Female	Khulna	Jashore	Mother	30	Living with a spouse	Islam	Urban	12	18	Housewife		Governemnt Job		No	40000	3	1	1	9					Yes	Madrasha	Urban	Very important	More than 1-2years interval	Yes	Yes	No	No	No	Yes	No	Yes	No	No	Yes	Yes	No	Yes	No	No	Yes	No	No	No
1844	Female	Khulna	Jashore	Mother	42	Living with a spouse	Islam	Urban	18	18	Others	Doctor	8	Doctor	Yes	300000	5	3	1	14					Yes	Private	Urban	Very important	Less than 1year interval	Yes	Yes	Yes	Yes	Yes	Yes	Yes	Yes	Yes	Yes	Yes	Yes	Yes	Yes	Yes	Yes	Yes	Yes	Yes	Yes
1845	Female	Khulna	Jashore	Mother	30	Living with a spouse	Hindu	Urban	12	4	Housewife		Busienss Person		No	30000	8	2	2	11	3				Yes	Private	Urban	Very important	Less than 1year interval	Yes	Yes	Yes	Yes	Yes	No	Yes	Yes	Yes	Yes	Yes	Yes	Yes	Yes	No	No	Yes	Yes	Yes	Yes
1846	Female	Khulna	Jashore	Mother	36	Living with a spouse	Islam	Urban	5	10	Busienss Person		Busienss Person		No	40000	5	2	1	10					Yes	Madrasha	Urban	Very important	More than 1-2years interval	No										No
1847	Female	Khulna	Jashore	Mother	31	Living with a spouse	Islam	Urban	16	18	Busienss Person		Busienss Person		No	50000	6	2	2	16	9				Yes	Private	Urban	Very important	Less than 1year interval	Yes	Yes	Yes	Yes	Yes	No	No	Yes	Yes	Yes	Yes	Yes	Yes	No	No	Yes	Yes	Yes	No	Yes
1848	Female	Khulna	Jashore	Mother	35	Living with a spouse	Islam	Urban	16	12	Governemnt Job		Busienss Person		Yes	60000	5	1	1	14					Yes	Government	Urban	Very important	Less than 1year interval	Yes	Yes	Yes	Yes	Yes	Yes	Yes	Yes	Yes	Yes	Yes	Yes	Yes	Yes	Yes	Yes	Yes	Yes	Yes	Yes
1849	Female	Khulna	Jashore	Mother	32	Living with a spouse	Islam	Urban	16	12	Housewife		8	Remittance Worker	No	100000	5	2	1	9					Yes	Private	Urban	Very important	Less than 1year interval	Yes	Yes	Yes	Yes	Yes	Yes	Yes	Yes	Yes	Yes	Yes	Yes	Yes	Yes	Yes	Yes	Yes	Yes	Yes	Yes
1850	Female	Khulna	Jhenaidah	Mother	31	Living with a spouse	Islam	Rural	10	16	Housewife		Busienss Person		No	30000	5	2	1	11					Yes	Madrasha	Rural	Very important	2-5 years interval	No										No
1851	Female	Khulna	Jhenaidah	Mother	35	Living with a spouse	Islam	Rural	12	12	Housewife		Busienss Person		No	40000	4	1	1	15					Yes	Government	Rural	Very important	More than 1-2years interval	No										No
1852	Female	Khulna	Jhenaidah	Mother	47	Living with a spouse	Islam	Rural	9	10	Housewife		Private Job		No	25000	4	2	1	16					Yes	Government	Rural	Very important	More than 1-2years interval	No										No
1853	Male	Khulna	Jhenaidah	Father	38	Living with a spouse	Islam	Rural	7	5	Others	Driver	Housewife		No	15000	3	1	1	12					Yes	Government	Rural	Very important	2-5 years interval	No										No
1854	Female	Khulna	Jhenaidah	Mother	45	Living with a spouse	Islam	Rural	5	8	Others		8		No	20000	7	3	1	15					Yes	Government	Rural	Very important	2-5 years interval	No										No
1855	Female	Khulna	Jhenaidah	Mother	30	Divorced	Islam	Semi-urban	16	16	Private Job		8	Remitant Worker	No	25000	2	1	1	9					Yes	Private	Semi-urban	Very important	2-5 years interval	No										Yes	Yes	No	No	No	No	No	No	No	No
1856	Female	Khulna	Jhenaidah	Mother	31	Living with a spouse	Islam	Semi-urban	14	16	Housewife		Governemnt Job		No	30000	5	2	2	9	3				Yes	Government	Semi-urban	Rather important	More than 1-2years interval	No										No
1857	Female	Khulna	Jhenaidah	Mother	42	Living with a spouse	Islam	Semi-urban	16	12	Governemnt Job		Busienss Person		No	70000	4	2	1	15					Yes	Government	Semi-urban	Rather important	2-5 years interval	Yes	No	No	No	No	Yes	No	No	No	No	Yes	No	No	No	No	Yes	No	No	No	No
1858	Female	Khulna	Jhenaidah	Mother	34	Living with a spouse	Islam	Semi-urban	11	12	Private Job		Busienss Person		No	45000	3	1	1	12					Yes	Private	Semi-urban	Very important	2-5 years interval	No										Yes	No	No	No	No	Yes	No	No	No	No
1859	Female	Khulna	Jhenaidah	Mother	43	Living with a spouse	Islam	Semi-urban	10	12	Private Job		Agriculture		No	40000	5	2	1	13					Yes	Government	Semi-urban	Rather important	More than 1-2years interval	No										No
1860	Female	Khulna	Jhenaidah	Mother	27	Living with a spouse	Islam	Semi-urban	7	9	Agriculture		Agriculture		No	20000	7	3	2	9	5				Yes	Madrasha	Semi-urban	Rather important	More than 5 years interval	No										No
1861	Female	Khulna	Jhenaidah	Mother	37	Living without a spouse	Islam	Semi-urban	12	14	Housewife		8	Remitant Worker	No	40000	4	2	2	12	10				Yes	Government	Semi-urban	Rather important	2-5 years interval	No										Yes	No	Yes	No	No	No	No	No	No	No
1862	Female	Khulna	Jhenaidah	Mother	46	Living without a spouse	Islam	Semi-urban	6	5	Busienss Person		Busienss Person		No	15000	4	1	1	15					Yes	Private	Semi-urban	Very important	2-5 years interval	No										Yes	Yes	No	No	No	No	No	No	No	No
1863	Female	Khulna	Jhenaidah	Mother	48	Living with a spouse	Islam	Semi-urban	8	7	Housewife		8		No	18000	4	2	2	19	11				Yes	Private	Semi-urban	Very important	2-5 years interval	No										No
1864	Female	Khulna	Jhenaidah	Mother	52	Widowed	Islam	Semi-urban	4	0	Housewife		Agriculture		No	40000	5	3	1	15					Yes	Government	Urban	Rather important	2-5 years interval	No										No
1865	Female	Khulna	Jhenaidah	Mother	47	Widowed	Islam	Urban	8	12	Private Job		Private Job		Yes	20000	3	2	2	17	13				Yes	Madrasha	Urban	Very important	More than 1-2years interval	Yes	Yes	Yes	No	No	No	No	No	No	No	Yes	No	Yes	No	No	No	No	No	No	No
1866	Male	Khulna	Jhenaidah	Father	30	Living with a spouse	Christian	Urban	17	16	Busienss Person		Governemnt Job		No	70000	7	3	1	9					Yes	Government	Urban	Very important	More than 1-2years interval	No										No
1867	Female	Khulna	Jhenaidah	Mother	30	Living with a spouse	Islam	Urban	12	16	Housewife		Private Job		No	35000	6	2	1	9					Yes	Madrasha	Urban	Rather important	2-5 years interval	Yes	No	No	No	No	Yes	No	No	No	No	Yes	No	No	No	No	Yes	No	No	No	No
1868	Female	Khulna	Jhenaidah	Mother	42	Living with a spouse	Islam	Urban	10	4	Housewife		Busienss Person		No	25000	3	1	1	10					Yes	Government	Urban	Very important	More than 5 years interval	No										Yes	No	No	No	No	Yes	No	No	No	No
1869	Female	Khulna	Jhenaidah	Mother	30	Living with a spouse	Islam	Urban	16	16	Governemnt Job		Governemnt Job		No	70000	5	2	2	9	5				Yes	Private	Urban	Rather important	2-5 years interval	Yes	Yes	No	No	No	No	No	No	Yes	No	Yes	Yes	No	No	No	Yes	No	No	Yes	No
1870	Female	Rajshahi	Rajshahi	Mother	38	Living with a spouse	Islam	Urban	19	2004	Housewife		Governemnt Job		No	40000	4	2	1	14					Yes	Government	Urban	Very important	2-5 years interval	No										No
1871	Female	Rajshahi	Rajshahi	Mother	38	Living with a spouse	Islam	Urban	19	2002	Housewife		Private Job		No	70000	4	2	1	12					Yes	Private	Urban	Very important	2-5 years interval	No										No
1872	Female	Khulna	Khulna	Mother	41	Living with a spouse	Islam	Urban	12	16	Governemnt Job		Governemnt Job		No	60000	4	1	1	15					Yes	Government	Urban	Very important	2-5 years interval	Yes	No	No	Yes	No	No	No	No	Yes	No	Yes	No	No	No	No	No	No	No	Yes	No
1873	Female	Khulna	Khulna	Mother	30	Living with a spouse	Islam	Urban	11	16	Housewife		Busienss Person		No	35000	4	2	1	9					Yes	Private	Urban	Rather important	Less than 1year interval	No										Yes	Yes	No	No	No	No	No	No	No	No
1874	Female	Khulna	Khulna	Mother	41	Living without a spouse	Islam	Urban	14	12	Housewife		8	Remitant Worker	No	50000	3	1	1	13					Yes	Private	Urban	Rather important	More than 1-2years interval	Yes	No	No	No	No	Yes	No	No	Yes	No	Yes	No	No	No	No	Yes	No	No	Yes	No
1875	Female	Khulna	Khulna	Mother	36	Living with a spouse	Islam	Urban	9	12	Housewife		Busienss Person		No	40000	6	2	1	15					Yes	Madrasha	Urban	Very important	2-5 years interval	No										No
1876	Male	Khulna	Khulna	Father	52	Living with a spouse	Hindu	Urban	10	10	Governemnt Job		Housewife		No	65000	5	2	1	14					Yes	Government	Urban	Rather important	Less than 1year interval	No										No
1877	Male	Khulna	Khulna	Father	38	Living with a spouse	Islam	Urban	10	8	Private Job		Busienss Person		No	25000	7	2	2	13	8				Yes	Madrasha	Urban	Very important	More than 1-2years interval	Yes	Yes	No	No		No	No	No	No	No	Yes	Yes	No	No	No	No	No	No	No	No
1878	Female	Khulna	Khulna	Mother	32	Living with a spouse	Hindu	Urban	10	15	Housewife		Busienss Person		No	50000	6	2	2	13	8				Yes	Private	Urban	Very important	Less than 1year interval	Yes	Yes	No	No	No	No	No	No	Yes	No	Yes	Yes	No	No	No	No	No	No	Yes	No
1879	Female	Rangpur	Kurigram	Mother	35	Living with a spouse	Islam	Rural	5	10	Housewife		Busienss Person		No	35000	6	3	2	17	14				Yes	Government	Rural	Very important	More than 1-2years interval	No										No
1880	Female	Rangpur	Kurigram	Mother	31	Living with a spouse	Islam	Rural	5	5	Housewife		Agriculture		No	25000	6	2	1	14					No			Very important	More than 1-2years interval	No										No
1881	Female	Rangpur	Kurigram	Mother	31	Living with a spouse	Islam	Rural	5	12	Housewife		Governemnt Job		No	30000	5	3	1	13					Yes	Government	Rural	Very important	More than 1-2years interval	No										No
1882	Female	Rangpur	Kurigram	Mother	30	Living with a spouse	Islam	Rural	8	12	Housewife		Governemnt Job		No	30000	4	2	1	11					Yes	Government	Rural	Very important	More than 1-2years interval	No										No
1883	Female	Rangpur	Kurigram	Mother	28	Living with a spouse	Islam	Rural	10	12	Housewife		Governemnt Job		No	35000	5	2	1	12					Yes	Government	Rural	Very important	Less than 1year interval	No										No
1884	Female	Rangpur	Kurigram	Mother	29	Living with a spouse	Islam	Rural	10	14	Housewife		Private Job		No	40000	7	3	2	13	10				Yes	Government	Rural	Very important	More than 1-2years interval	No										No
1885	Female	Rangpur	Kurigram	Mother	32	Living with a spouse	Islam	Rural	5	5	Housewife		Agriculture		No	30000	7	3	1	14					Yes	Government	Rural	Very important	More than 1-2years interval	No										No
1886	Female	Rangpur	Kurigram	Mother	30	Living with a spouse	Islam	Rural	5	5	Housewife		Busienss Person		No	30000	6	3	2	14	12				Yes	Government	Rural	Very important	More than 1-2years interval	No										No
1887	Female	Rangpur	Kurigram	Mother	31	Living with a spouse	Islam	Rural	5	8	Housewife		Busienss Person		No	35000	6	3	1	13					Yes	Government	Rural	Very important	More than 1-2years interval	No										No
1888	Male	Rangpur	Kurigram	Father	28	Living with a spouse	Islam	Rural	10	14	Private Job		Private Job		Yes	40000	5	2	1	12					Yes	Government	Rural	Very important	Less than 1year interval	Yes	Yes	Yes	No	No	No	No	No	No	No	Yes	Yes	Yes	No	No	No	No	No	No	No
1889	Female	Khulna	Khulna	Mother	39	Living with a spouse	Islam	Urban	12	15	Housewife		Private Job		No	28000	4	2	1	15					Yes	Private	Urban	Rather important	Less than 1year interval	No										No
1890	Female	Khulna	Khulna	Mother	42	Living with a spouse	Islam	Urban	12	16	Governemnt Job		Governemnt Job		No	50000	4	2	2	14	12				Yes	Private	Urban	Rather important	More than 1-2years interval	No										No
1891	Female	Khulna	Khulna	Mother	28	Living with a spouse	Hindu	Urban	16	17	Governemnt Job		Private Job		Yes	70000	5	1	1	9					Yes	Government	Urban	Rather important	Less than 1year interval	Yes	No	Yes	No	No	No	No	No	No	No	Yes	No	Yes	No	No	No	No	No	No	No
1892	Female	Khulna	Khulna	Mother	46	Living with a spouse	Islam	Urban	9	12	Housewife		Busienss Person		No	45000	4	1	1	15					Yes	Government	Urban	Very important	Less than 1year interval	No										Yes	No	No	No	No	Yes	Yes	No	No	No
1893	Female	Khulna	Khulna	Mother	30	Living with a spouse	Islam	Urban	10	14	Housewife		Busienss Person		No	38000	5	1	1	9					Yes	Private	Urban	Very important	Less than 1year interval	No										No
1894	Female	Khulna	Khulna	Mother	40	Living with a spouse	Islam	Urban	16	17	Governemnt Job		Governemnt Job		No	80000	3	1	1	13					Yes	Government	Urban	Very important	More than 1-2years interval	No										Yes	No	No	No	No	Yes	No	No	No	No
1895	Female	Khulna	Khulna	Mother	38	Living with a spouse	Islam	Urban	14	16	Housewife		Governemnt Job		No	45000	7	3	2	14	9				Yes	Private	Urban	Very important	Less than 1year interval	No										No
1896	Female	Khulna	Khulna	Mother	30	Living with a spouse	Islam	Urban	17	17	Private Job		Private Job		No	90000	5	1	1	9					Yes	Government	Urban	Rather important	Less than 1year interval	Yes	Yes	No	No	No	Yes	No	No	No	No	Yes	Yes	No	No	No	Yes	No	No	No	No
1897	Female	Khulna	Khulna	Mother	35	Living with a spouse	Hindu	Urban	16	17	Housewife		Private Job		No	40000	4	2	2	11	5				Yes	Private	Urban	Very important	Less than 1year interval	Yes	Yes	No	No	No	No	No	No	No	No	Yes	Yes	No	No	No	No	No	No	No	No
1898	Female	Khulna	Khulna	Mother	43	Living with a spouse	Islam	Urban	15	17	Private Job		Private Job		No	60000	3	1	1	15					Yes	Government	Urban	Very important	More than 5 years interval	Yes	No	No	No	No	Yes	No	No	No	No	Yes	No	No	No	No	Yes	No	No	No	No
1899	Female	Khulna	Khulna	Mother	32	Living with a spouse	Islam	Urban	12	12	Private Job		Private Job		No	32000	4	1	1	5					Yes	Government	Urban	Very important	Less than 1year interval	No										No
1900	Female	Khulna	Khulna	Mother	45	Living with a spouse	Islam	Urban	13	16	Housewife		Busienss Person		No	42000	5	2	1	15					No			Very important	More than 1-2years interval	No										No
1901	Female	Khulna	Khulna	Mother	45	Living with a spouse	Islam	Urban	8	6	Busienss Person		8	Electrician	No	15000	7	3	1	15					Yes	Government	Urban	Rather important	More than 1-2years interval	No										No
1902	Female	Rangpur	Kurigram	Mother	32	Living with a spouse	Islam	Rural	5	5	Housewife		Agriculture		No	25000	5	3	2	14	11				Yes	Government	Rural	Very important	More than 1-2years interval	No										No
1903	Female	Rangpur	Kurigram	Mother	28	Living with a spouse	Islam	Rural	5	10	Housewife		Private Job		No	30000	4	2	1	12					Yes	Government	Rural	Very important	Less than 1year interval	No										No
1904	Female	Rangpur	Kurigram	Mother	33	Living with a spouse	Islam	Rural	5	5	Housewife		Agriculture		No	25000	5	3	2	17	13				Yes	Government	Rural	Very important	More than 1-2years interval	No										No
1905	Female	Rangpur	Kurigram	Mother	31	Living with a spouse	Islam	Rural	5	8	Housewife		Busienss Person		No	40000	5	3	1	14					Yes	Government	Rural	Very important	More than 1-2years interval	No										No
1906	Female	Rangpur	Kurigram	Mother	27	Living with a spouse	Islam	Rural	8	12	Housewife		Governemnt Job		No	35000	4	2	1	10					Yes	Government	Rural	Very important	More than 1-2years interval	No										No
1907	Male	Rangpur	Kurigram	Father	28	Living with a spouse	Islam	Rural	10	14	Governemnt Job		Governemnt Job		No	40000	4	2	1	11					Yes	Government	Rural	Very important	More than 1-2years interval	No										No
1908	Female	Rangpur	Kurigram	Mother	29	Living with a spouse	Islam	Rural	10	12	Private Job		Governemnt Job		No	38000	4	2	1	13					Yes	Government	Rural	Very important	More than 1-2years interval	No										No
1909	Female	Rangpur	Kurigram	Mother	27	Living with a spouse	Hindu	Rural	8	12	Housewife		Private Job		No	35000	4	2	1	11					Yes	Government	Rural	Very important	More than 1-2years interval	No										No
1910	Female	Rangpur	Kurigram	Mother	29	Living with a spouse	Islam	Rural	5	8	Housewife		Busienss Person		No	35000	5	2	1	12					Yes	Government	Rural	Very important	More than 1-2years interval	No										No
1911	Female	Rangpur	Kurigram	Mother	32	Living with a spouse	Islam	Rural	5	5	Housewife		Agriculture		No	30000	6	4	2	15	12				Yes	Government	Rural	Very important	More than 1-2years interval	No										No
1912	Female	Rajshahi	Joypurhat	Mother	30	Living with a spouse	Islam	Semi-urban	16	16	Housewife		Busienss Person		No	36000	6	2	1	13					Yes	Private	Semi-urban	Very important	Less than 1year interval	No										No
1913	Female	Rajshahi	Joypurhat	Mother	40	Living with a spouse	Islam	Semi-urban	12	16	Housewife		Busienss Person		No	35000	5	3	1	15					Yes	Government	Semi-urban	Very important	Never	No										No
1914	Female	Rajshahi	Joypurhat	Mother	38	Living with a spouse	Islam	Semi-urban	10	8	Housewife		Busienss Person		No	26000	5	2	1	12					Yes	Government	Semi-urban	Very important	Less than 1year interval	No										No
1915	Female	Rajshahi	Joypurhat	Mother	40	Living without a spouse	Hindu	Semi-urban	12	18	Housewife		Private Job		Yes	30000	5	2	1	13					Yes	Government	Semi-urban	Very important	Less than 1year interval	No										No
1916	Male	Rajshahi	Joypurhat	Father	50	Living with a spouse	Islam	Semi-urban	12	16	Busienss Person		Governemnt Job		No	40000	4	2	1	15					Yes	Government	Semi-urban	Very important	More than 1-2years interval	No										No
1917	Female	Rajshahi	Rajshahi	Mother	35	Living with a spouse	Islam	Urban	18	2010	Housewife		Busienss Person		No	50000	4	2	1	10					Yes	Government	Urban	Very important	More than 5 years interval	No										No
1918	Female	Rangpur	Kurigram	Mother	28	Living with a spouse	Islam	Rural	14	14	Governemnt Job		Private Job		Yes	45000	4	2	1	11					Yes	Government	Rural	Very important	Less than 1year interval	Yes	Yes	Yes	No	No	No	No	No	No		Yes	Yes	Yes	No	No	No	No	No	No	No
1919	Female	Rangpur	Kurigram	Mother	32	Living with a spouse	Islam	Rural	5	8	Housewife		Busienss Person		No	35000	7	3	2	15	12				Yes	Government	Rural	Very important	More than 1-2years interval	No										No
[truncated: 235 more rows]
[truncated: 81 more columns]
